# Supplementary material for: Biological and structural characterization of the Type 3 fimbrial subunit MrkA from Klebsiella pneumoniae
Source: Protein Sci. 2025 Oct 21;34(11):e70343. doi: 10.1002/pro.70343 (PMC12539426; doi:10.1002/pro.70343)
Supplement: Supplementary file 1 — Table S1. BLAST results of Pasteur Institute Klebsiella database. Table S2. Protein sequences. Table S3. Statistical analysis of the energy‐minimized family of MrkA conformers. KP [file PRO-34-e70343-s002.docx]

## Sheet: BLAST
Isolate id	Isolate	taxonomic_designation	phylogroup_from_ST	QC_status	isolation_year	city	country	source_type	host	source_details	infection	other_source_info	source_lab	resistance_info	virulence_info	K_type	K_typing_method	duplicate_number	comments	accession_number	% identity	Alignment length	Mismatches	Gaps	Seqbin id	Start	End	Orientation	E-value	Bit score
363	CIP 52.230	K. pneumoniae	Kp1 (7 loci)	0			Unknown	Unknown	Unknown	Unknown			Institut Pasteur			K25	Antiserum	15	K25 ref strain		100	202	0	0	30494	4129	4734	Reverse	2.58e-130	401
1508	08A119	K. quasivariicola	Kp6 (7 loci)	0	1997	Dusseldorf	Germany	Human	Human	Blood			UMCU (Utrecht, NL)						Kp6 type alleles		100	162	0	0	5024	4048011	4048496	Reverse	7.91e-103	322
1632	ATCC 700603	K. quasipneumoniae subsp. similipneumoniae	Kp4 (7 loci)	0	1994	Richmond, VA	USA	Human	Human	Unknown			University of North Carolina, Chapel Hill, NC, USA	SHV-18				9	Klebsiella KpIIB	AOGO01	100	202	0	0	39153	1925	2530	Forward	2.48e-130	401
2890	073-CN-2	K. quasipneumoniae subsp. similipneumoniae	Kp4 (7 loci)	0	2007		Vietnam	Human	Human	Intestinal	NA	stool sample	Stephen Baker							ERS011847	100	202	0	0	103868	4008	4613	Reverse	1.28e-130	401
2903	09-286G	K. pneumoniae	Kp1 (7 loci)	0	2009		Vietnam	Human	Human	Urine	Unknown	urine	Heiman Wertheim							ERS011791	100	202	0	0	108380	4644	5249	Forward	1.51e-130	401
2910	09-439B	K. quasipneumoniae subsp. quasipneumoniae		x120	2009		Vietnam	Human	Human	Sputum	NA	Respiratory	Heiman Wertheim							ERS012019	100	202	0	0	113612	228	833	Reverse	2.26e-138	401
2965	AJ135	K. variicola subsp. variicola	Kp3 (7 loci)	0	2002		Australia	Human	Human	Sputum	NA	Respiratory	Dick Strugnell							ERS005754	100	202	0	0	135992	7743	8348	Reverse	2.69e-130	401
2971	AJ170	K. pneumoniae	Kp1 (7 loci)	0	2002		Australia	Human	Human	Blood	Human_invasive	sterile	Dick Strugnell							ERS005772	100	202	0	0	137502	226	831	Reverse	2.46e-130	401
2993	D-026-I-b-1	K. pneumoniae	Kp1 (7 loci)	0	2005		Vietnam	Human	Human	Intestinal	Human_carriage	stool sample	Stephen Baker							ERS011842	100	202	0	0	142718	7581	8186	Reverse	2.42e-130	401
3051	QMP_B2-228	K. pneumoniae	Kp1 (7 loci)	0	2006		USA	Food	Bovine	Milk	Bovine_infection	sterile	Ruth Zadoks							ERS011860	100	202	0	0	152271	7627	8232	Reverse	2.54e-130	401
3127	QMP_M1-980	K. pneumoniae		22	2007		USA	Human	Human	Ileum	Unknown	Intestinal biopsy	Ruth Zadoks							ERS011990	100	198	0	0	198958	3	596	Reverse	1.13e-142	393
4065	1875	K. pneumoniae	Kp1 (7 loci)	0	2014	Ann Arbor, MI	USA	Human	Human	Stool		Same patient as 1950					wzi sequencing				100	202	0	0	275144	7631	8236	Reverse	2.48e-130	401
4066	1950	K. pneumoniae	Kp1 (7 loci)	0	2014	Ann Arbor, MI	USA	Human	Human	Respiratory	Pneumonia	Same patient as 1875					wzi sequencing				100	202	0	0	275477	216	821	Reverse	1.6e-144	401
4442	SB5396	K. variicola subsp. variicola	Kp3 (7 loci)	0	2015		Madagascar		pregnant woman	Fecal sample	carriage		Institut Pasteur of Madagascar								100	202	0	0	314095	13775	14380	Forward	2.63e-130	401
4461	SB5415	K. pneumoniae	Kp1 (7 loci)	0	2016		Madagascar		pregnant woman	Fecal sample	carriage		Institut Pasteur of Madagascar								100	202	0	0	315839	14251	14856	Forward	2.53e-130	401
4462	SB5416	K. variicola subsp. variicola	Kp3 (7 loci)	0	2016		Madagascar		pregnant woman	Fecal sample	carriage		Institut Pasteur of Madagascar								100	202	0	0	315950	7611	8216	Reverse	2.6e-130	401
4526	SB5480	K. pneumoniae	Kp1 (7 loci)	0	2015		Madagascar		pregnant woman	Fecal sample	carriage		Institut Pasteur of Madagascar								100	202	0	0	334183	7615	8220	Reverse	2.45e-130	401
4560	SB5514	K. pneumoniae	Kp1 (7 loci)	0	2016		Madagascar		pregnant woman	Fecal sample	carriage		Institut Pasteur of Madagascar								100	202	0	0	336981	3856	4461	Reverse	2.46e-130	401
4564	SB5518	K. pneumoniae	Kp1 (7 loci)	0	2016		Madagascar		pregnant woman	Fecal sample	carriage		Institut Pasteur of Madagascar								100	202	0	0	337289	6635	7240	Reverse	2.46e-130	401
4569	SB5523	K. pneumoniae	Kp1 (7 loci)	0	2016		Madagascar		pregnant woman	Fecal sample	carriage		Institut Pasteur of Madagascar								100	202	0	0	337663	12684	13289	Forward	2.44e-130	401
4575	SB5529	K. pneumoniae	Kp1 (7 loci)	0	2016		Madagascar		pregnant woman	Fecal sample	carriage		Institut Pasteur of Madagascar								100	202	0	0	338200	12684	13289	Forward	2.48e-130	401
4584	SB5538	K. pneumoniae	Kp1 (7 loci)	0	2016		Madagascar		pregnant woman	Fecal sample	carriage		Institut Pasteur of Madagascar								100	202	0	0	339342	13952	14557	Forward	2.52e-130	401
4636	SB5590	K. pneumoniae	Kp1 (7 loci)	0	2016		Madagascar		pregnant woman	Fecal sample	carriage		Institut Pasteur of Madagascar								100	202	0	0	362844	7614	8219	Reverse	2.42e-130	401
4688	Canada-2009c	K. pneumoniae	Kp1 (7 loci)	0	2009		Canada	Human	Human	Unknown				KPC-3					SPAdes assembly Institut Pasteur	SRR1561213	100	202	0	0	318546	8111	8716	Reverse	2.51e-130	401
4834	SB5374	K. variicola subsp. variicola	Kp3 (7 loci)	0	2015		Madagascar		pregnant woman	Fecal sample	carriage		Institut Pasteur of Madagascar								100	202	0	0	360546	7619	8224	Reverse	2.57e-130	401
5453	ME160222R	K. pneumoniae	Kp1 (7 loci)	0	2016		Ireland	Human	Human	Unknown											100	202	0	0	542939	818	1423	Forward	2.48e-130	401
6203	SB5954	K. pneumoniae	Kp1 (7 loci)	0	2016		Madagascar		pregnant woman	Fecal sample	carriage		Institut Pasteur of Madagascar								100	202	0	0	649280	14165	14770	Forward	2.46e-130	401
6209	SB5960	K. variicola subsp. variicola	Kp3 (7 loci)	0	2016		Madagascar		pregnant woman	Fecal sample	carriage		Institut Pasteur of Madagascar								100	202	0	0	649663	7611	8216	Reverse	2.61e-130	401
6240	SB5743	K. pneumoniae	Kp1 (7 loci)	0	2016		Senegal		pregnant woman	Fecal sample	carriage		Institut Pasteur of Senegal								100	202	0	0	652668	7608	8213	Reverse	2.4e-130	401
6249	SB5752	K. pneumoniae	Kp1 (7 loci)	0	2016		Senegal		pregnant woman	Fecal sample	carriage		Institut Pasteur of Senegal								100	202	0	0	653381	7659	8264	Reverse	2.41e-130	401
6253	SB5756	K. pneumoniae	Kp1 (7 loci)	0	2016		Senegal		pregnant woman	Fecal sample	carriage		Institut Pasteur of Senegal								100	202	0	0	653588	1974	2579	Forward	2.4e-130	401
6311	SB5815	K. pneumoniae	Kp1 (7 loci)	0	2016		Senegal		pregnant woman	Fecal sample	carriage		Institut Pasteur of Senegal								100	202	0	0	675465	7638	8243	Reverse	2.55e-130	401
6313	SB5817	K. pneumoniae	Kp1 (7 loci)	0	2016		Senegal		pregnant woman	Fecal sample	carriage		Institut Pasteur of Senegal								100	202	0	0	675488	29172	29777	Forward	2.52e-130	401
6337	SB5841	K. pneumoniae	Mixed: Kp1 (6 loci), Kp2 (1 locus)	0	2016		Senegal		pregnant woman	Fecal sample	carriage		Institut Pasteur of Senegal								100	202	0	0	677478	4469	5074	Reverse	1.3e-130	401
6362	SB5866	K. pneumoniae	Kp1 (7 loci)	0	2016		Senegal		pregnant woman	Fecal sample	carriage		Institut Pasteur of Senegal								100	202	0	0	679731	7204	7809	Reverse	2.4e-130	401
6702	ME170668	K. pneumoniae	Kp1 (7 loci)	0	2017		Ireland	Unknown	Clinical specimen	Unknown										ERR2238030	100	202	0	0	666178	5933	6538	Reverse	2.65e-130	401
6706	ME170729	K. pneumoniae	Kp1 (7 loci)	0	2017		Ireland	Unknown	Clinical specimen	Unknown										ERR2238067	100	202	0	0	666900	7646	8251	Reverse	2.5e-130	401
7205	SB6073	K. pneumoniae	Kp1 (7 loci)	0	2016		Senegal		pregnant woman	Fecal sample	carriage		Institut Pasteur of Senegal								100	202	0	0	738314	7608	8213	Reverse	2.5e-130	401
7211	SB6079	K. pneumoniae	Kp1 (7 loci)	0	2016		Senegal		pregnant woman	Fecal sample	carriage		Institut Pasteur of Senegal								100	202	0	0	738643	6966	7571	Reverse	2.47e-130	401
7995	ME140365	K. variicola subsp. variicola	Kp3 (7 loci)	0	2014		Ireland	Human	Human	Unknown											100	202	0	0	908145	24526	25131	Forward	2.79e-130	401
8007	ME170323Q	K. variicola subsp. variicola	Kp3 (7 loci)	0	2017		Ireland	Human	Human	Unknown											100	202	0	0	909032	24520	25125	Forward	2.78e-130	401
8590	NMI1047_18	K. pneumoniae		0	2018	Malbork	Poland	Human	Human	Unknown											100	202	0	0	957292	52482	53087	Forward	2.66e-130	401
8617	MIC4716A4	K. pneumoniae		0	2018	Stockholm	Sweden	Unknown	Host	Hospital									Novel		100	202	0	0	965803	11503	12108	Forward	2.46e-130	401
9711	OM313-Isak	K. pneumoniae		0	2015		Oman	Human	Human	Unknown											100	202	0	0	1134410	3359	3964	Forward	2.54e-130	401
9716	1369-Isak	K. pneumoniae		0			Oman	Human	Human	Unknown											100	202	0	0	1147135	7618	8223	Reverse	2.49e-130	401
10510	OM1369	K. pneumoniae	Kp1 (7 loci)	0	2015	Muscat	Oman	Human	Human	Screening	none	Khoula Hospital	CPHL	OXA-48; OXA-1; CTXM-15	NA	KL107	Other				100	202	0	0	1148922	7537	8142	Reverse	2.46e-130	401
10855	T7-429	K. pneumoniae		0	2015		Norway		Homo sapiens	Faeces									ST222-1LV		100	202	0	0	1179941	2061	2666	Forward	2.45e-130	401
10891	T7-185	K. pneumoniae		0	2015		Norway		Homo sapiens	Faeces									ST499-1LV		100	202	0	0	1182041	7539	8144	Reverse	2.47e-130	401
10895	T7-435	K. pneumoniae		0	2015		Norway		Homo sapiens	Faeces									ST584-1LV		100	202	0	0	1182352	1899	2504	Forward	2.4e-130	401
12098	MVK-04F044	K. pneumoniae		0	2019		Unknown		environment	salad			ANSES								100	202	0	0	1308210	16041	16646	Reverse	2.5e-130	401
12511	BARN-NNBR1683.fa	K. quasipneumoniae subsp. similipneumoniae	Kp4	0	2016	Abuja	Nigeria	Human	Human	Blood	sepsis										100	202	0	0	1437051	1758	2363	Forward	2.63e-130	401
12514	E213	K. pneumoniae		0	2018	Doha	Qatar	Human	Human	Unknown											100	202	0	0	1435842	7663	8268	Reverse	2.54e-130	401
12669	V-119B	K. pneumoniae	Kp1	0	2017	Hanoi	Vietnam	Human	Human	Faeces											100	202	0	0	1463076	7601	8206	Reverse	2.5e-130	401
12672	V-99	K. pneumoniae	Kp1	0	2017	Hanoi	Vietnam	Human	Human	Faeces											100	202	0	0	1463565	7601	8206	Reverse	2.5e-130	401
12678	SNJ207	K. pneumoniae		0	2018	Beijing	China	Human	Human	Unknown											100	202	0	0	1463992	13381	13986	Forward	2.56e-130	401
12679	SNJ237	K. pneumoniae		0	2018	Beijing	China	Human	Human	Unknown											100	202	0	0	1464090	45875	46480	Reverse	2.58e-130	401
12705	B18014	K. pneumoniae		0	2018		Ireland	Environment	Environment	Seawater											100	202	0	0	1467150	38753	39358	Reverse	2.51e-130	401
12973	SPARK_121_C2	K. pneumoniae		0	2017	Pavia province	Italy	Human	Human	Faeces			hospital_5								100	202	0	0	1484494	12904	13509	Forward	2.56e-130	401
12974	SPARK_121_C3	K. pneumoniae		0	2017	Pavia province	Italy	Human	Human	Faeces			hospital_5								100	202	0	0	1484589	12904	13509	Forward	2.56e-130	401
13340	SPARK_17_C2	K. pneumoniae		0	2017	Pavia province	Italy	Human	Human	Intestinal		Rectal swab	hospital_1								100	202	0	0	1506449	7661	8266	Reverse	2.51e-130	401
13351	SPARK_1735_C1	K. pneumoniae		0	2018	Pavia province	Italy	Human	Human	Intestinal		Rectal swab	hospital_1								100	202	0	0	1506840	7705	8310	Reverse	2.59e-130	401
13645	SPARK_2290_C1	K. pneumoniae		0	2018	Pavia province	Italy	Human	Human	Faeces			hospital_1								100	202	0	0	1519291	19488	20093	Reverse	2.67e-130	401
13863	SPARK_2716_C1	K. pneumoniae		0	2018	Pavia province	Italy	Environment	Environment	Water			Pavia_province_36								100	202	0	0	1527550	14383	14988	Forward	2.49e-130	401
13928	SPARK_2881_C1	K. pneumoniae		0	2018	Pavia province	Italy	Environment	Environment	Swab		Surface	Pavia_province_7								100	202	0	0	1529482	7661	8266	Reverse	2.53e-130	401
14158	SPARK_559_C1	K. pneumoniae		0	2017	Pavia province	Italy	Environment	Environment	Water			farm_24								100	202	0	0	1544255	1757	2362	Forward	2.53e-130	401
14335	SPARK_799_C1	K. pneumoniae		0	2017	Pavia province	Italy	Human	Human	Blood			hospital_1								100	202	0	0	1551875	12990	13595	Forward	2.58e-130	401
14610	T7-047	K. pneumoniae		0	2015		Norway		Homo sapiens	Faeces											100	202	0	0	1578608	14344	14949	Forward	2.51e-130	401
14672	T7-130	K. pneumoniae		0	2015		Norway		Homo sapiens	Faeces											100	202	0	0	1583626	12822	13427	Forward	2.59e-130	401
14696	T7-165	K. variicola subsp. variicola		0	2015		Norway		Homo sapiens	Faeces											100	202	0	0	1585916	7536	8141	Reverse	2.73e-130	401
14703	T7-174	K. variicola subsp. variicola		0	2015		Norway		Homo sapiens	Faeces											100	202	0	0	1586815	1602	2207	Forward	2.71e-130	401
14781	T7-271	K. pneumoniae		0	2015		Norway		Homo sapiens	Faeces											100	202	0	0	1593893	12029	12634	Forward	2.46e-130	401
14789	T7-281	K. pneumoniae		0	2015		Norway		Homo sapiens	Faeces											100	202	0	0	1594587	3951	4556	Reverse	2.44e-130	401
14817	T7-318	K. pneumoniae		0	2015		Norway		Homo sapiens	Faeces											100	202	0	0	1596995	54475	55080	Reverse	2.56e-130	401
14821	T7-322	K. variicola subsp. variicola		0	2015		Norway		Homo sapiens	Faeces											100	202	0	0	1597368	1355	1960	Forward	2.64e-130	401
14855	T7-367	K. variicola subsp. variicola		0	2015		Norway		Homo sapiens	Faeces											100	202	0	0	1600141	1779	2384	Forward	2.68e-130	401
14873	T7-390	K. variicola subsp. variicola		0	2015		Norway		Homo sapiens	Faeces											100	202	0	0	1601746	7536	8141	Reverse	2.58e-130	401
14877	T7-395	K. pneumoniae		0	2015		Norway		Homo sapiens	Faeces											100	202	0	0	1602111	7533	8138	Reverse	2.49e-130	401
14899	T7-422	K. variicola subsp. variicola		0	2015		Norway		Homo sapiens	Faeces											100	202	0	0	1604257	1779	2384	Forward	2.71e-130	401
14902	T7-425	K. variicola subsp. variicola		0	2015		Norway		Homo sapiens	Faeces											100	202	0	0	1604429	31839	32444	Reverse	2.7e-130	401
14920	T7-454	K. variicola subsp. variicola		0	2015		Norway		Homo sapiens	Faeces											100	202	0	0	1606053	1779	2384	Forward	2.7e-130	401
14930	T7-466	K. variicola subsp. variicola		0	2015		Norway		Homo sapiens	Faeces											100	202	0	0	1606946	31839	32444	Reverse	2.78e-130	401
15464	11-29	K. pneumoniae			2017	Changsha	China	Human	Human	Digestive system secretion											100	202	0	0	1664905	5158	5763	Reverse	2.42e-130	401
15521	33-70	K. quasipneumoniae subsp. similipneumoniae			2013	Changsha	China	Human	Human	Blood											100	202	0	0	1671748	7635	8240	Reverse	2.36e-130	401
15714	2016CRE_14	K. pneumoniae			2016	Singapore	Singapore	Human	Human	Rectal / stool	Carriage		Tan Tock Seng Hospital							SRR13077407	100	202	0	0	1687261	12667	13272	Reverse	2.53e-130	401
15715	2016CRE_15	K. pneumoniae			2016	Singapore	Singapore	Human	Human	Rectal / stool	Carriage		Tan Tock Seng Hospital							SRR13077406	100	202	0	0	1687316	11600	12205	Forward	2.52e-130	401
15716	2016CRE_16	K. pneumoniae			2016	Singapore	Singapore	Human	Human	Rectal / stool	Carriage		Tan Tock Seng Hospital							SRR13077405	100	202	0	0	1687359	12702	13307	Reverse	2.53e-130	401
15720	2016CRE_3	K. pneumoniae			2016	Singapore	Singapore	Human	Human	Rectal / stool	Carriage		Tan Tock Seng Hospital							SRR13077419	100	202	0	0	1687753	8455	9060	Forward	2.54e-130	401
15777	23-37-0	K. pneumoniae			2015	Changsha City Prefecture	China	Human	Human	Respiratory secretion											100	202	0	0	1697973	38766	39371	Reverse	2.45e-130	401
15795	31-67	K. pneumoniae			2014	Changsha City Prefecture	China	Human	Human	Blood											100	202	0	0	1699851	38269	38874	Reverse	2.46e-130	401
15933	MVK-11O010	K. pneumoniae			2017		Ireland	Environment	Environment	Seawater			Prof. Dearbhaile Morris						MedVetKleb project		100	202	0	0	1712129	16020	16625	Reverse	2.64e-130	401
15948	MVK-11S050	K. quasipneumoniae subsp. similipneumoniae			2019		Ireland	Environment	Environment	Hospital Sewage (Untreated)			Prof. Dearbhaile Morris	Phenotypic resistance to: BPR					MedVetKleb project		100	202	0	0	1714381	10951	11556	Forward	2.61e-130	401
15981	B20377	K. pneumoniae			2020		Ireland	Environment	Environment	River			Prof. Dearbhaile Morris	Phenotypic resistance to: ETP, AMP					AREST project		100	202	0	0	1721529	14167	14772	Forward	2.53e-130	401
15982	B20384	K. pneumoniae			2020		Ireland	Environment	Environment	Estuary			Prof. Dearbhaile Morris	Phenotypic resistance to: MEM, ETP, AMP					AREST project		100	202	0	0	1721558	14167	14772	Forward	2.52e-130	401
15983	B20338	K. pneumoniae			2020		Ireland	Environment	Environment	River			Prof. Dearbhaile Morris	Phenotypic resistance to: ETP, AMP					AREST project		100	202	0	0	1721855	14167	14772	Forward	2.53e-130	401
16532	24A18CPO016	K. pneumoniae			2018	QC	Canada	Human	human	Stool			Public Health Agency of Canada								100	202	0	0	2152720	3934	4539	Reverse	2.49e-130	401
16738	FMUL362	K. quasipneumoniae subsp. similipneumoniae			2020	Lisbon	Portugal	Human	human	urine											100	202	0	0	1779393	34044	34649	Reverse	2.71e-130	401
17400	845	K. pneumoniae			2021	Lusaka	Zambia	Human	Human	Blood											100	202	0	0	1779621	7561	8166	Reverse	2.48e-130	401
17401	850	K. pneumoniae			2021	Lusaka	Zambia	Human	Human	Blood											100	202	0	0	1779781	7589	8194	Reverse	2.48e-130	401
18636	M44	K. pneumoniae		0	2020	Vadodara	India	Human	Human	Urine	UTIs		Metropolis lab	ESBL resistance					Novel Allele found for Aminoglycoside resistant gene		100	202	0	0	1958914	14277	14882	Forward	2.51e-130	401
21885	RPB-17-274-1	K. pneumoniae		0	2017	Berlin	Germany	Human	Human	Rectal swab	Colonization										100	202	0	0	2146595	2770	3375	Reverse	6.86e-131	401
22104	30827	K. pneumoniae		0	2011	Ayr	UK [Scotland]	Farm Animal	Dairy cow	Milk											100	202	0	0	2173377	38502	39107	Forward	2.52e-130	401
22276	P407-1	K. variicola subsp. variicola		0	2018	Hefei	China	Human	Human	feces											100	202	0	0	2192675	5978	6583	Reverse	2.81e-130	401
22351	1366_21A	K. quasipneumoniae subsp. similipneumoniae		0	2019	2021	Brazil	Human	Human	Surveillance swab											100	202	0	0	2198950	33680	34285	Reverse	2.58e-130	401
22362	448_19	K. pneumoniae		0	2019	2019	Brazil	Human	Human	Surveillance swab											100	202	0	0	2200417	10826	11431	Forward	2.6e-130	401
22377	370_19	K. pneumoniae		0	2019	2019	Brazil	Human	Human	Urine											100	202	0	0	2202302	3298	3903	Forward	2.57e-130	401
22779	15-15	K. variicola subsp. variicola			2022	Sevilla	Spain	Environment	None	Wastewater											100	202	0	0	2238791	4267	4872	Reverse	2.62e-130	401
22805	NMI1603/18	K. pneumoniae			2018	Łódź	Poland	Human	human	BAL											100	202	0	0	2759726	28617	29222	Forward	2.79e-130	401
22905	NMI3846/18	K. variicola subsp. variicola			2018	Łódź	Poland	Human	human	BAL											100	202	0	0	2772592	119921	120526	Reverse	2.77e-130	401
22906	NMI4343/18	K. variicola subsp. variicola			2018	Łódź	Poland	Human	human	skin											100	202	0	0	2772685	4461	5066	Forward	2.77e-130	401
22995	NMI4379/16	K. pneumoniae			2016	Wrocław	Poland	Human	human	rectal swab											100	202	0	0	2785757	7664	8269	Reverse	2.62e-130	401
23003	MRSN966791	K. pneumoniae			2021	San Antonio	USA	Human	Human	Surveillance swab from groin			Multidrug Resistance Surveillance Network								100	202	0	0	2786981	7536	8141	Reverse	2.57e-130	401
23173	KPMRC2	K. pneumoniae			2020	Ibadan	Nigeria	Environment	water	well water	contamination	isolated during wet season	Okeke Lab	erythromycin	iutA;traT		Full sequencing of CPS cluster				100	202	0	0	2809399	7729	8334	Reverse	2.55e-130	401
23451	DRR122570	K. pneumoniae		0	2016	Surin	Thailand	Human	Human	Unknown											100	202	0	0	2839184	4292	4897	Reverse	2.52e-130	401
23560	DRR150478	K. pneumoniae		0	2016	Nakhon Phanom	Thailand	Human	Human	Unknown											100	202	0	0	2846732	7635	8240	Reverse	2.51e-130	401
23854	ERR024852	K. pneumoniae		0	2002	Unknown	Australia	Human	Human	sterile											100	202	0	0	2868792	7611	8216	Reverse	2.49e-130	401
23964	ERR4013575	K. pneumoniae		0	2018	Unknown	Denmark	Human	Human	Urine											100	202	0	0	2877627	253	858	Reverse	2.47e-130	401
24036	ERR4095960	K. pneumoniae		0	2018	Unknown	UK	Human	human	sputum											100	202	0	0	2882196	12878	13483	Forward	2.53e-130	401
24064	ERR4367494	K. pneumoniae		0	2018	Unknown	Thailand	Farm Animal	Sus domesticus	Pig											100	202	0	0	2885813	7633	8238	Reverse	2.48e-130	401
24081	ERR4367536	K. pneumoniae		0	2018	Unknown	Thailand	Farm Animal	Sus domesticus	Pig											100	202	0	0	2886582	1730	2335	Forward	2.47e-130	401
24141	ERR4367658	K. pneumoniae		0	2018	Unknown	Thailand	Human	Human	human											100	202	0	0	2889357	7635	8240	Reverse	2.58e-130	401
24173	ERR4367720	K. pneumoniae		0	2018	Unknown	Thailand	Human	Human	human											100	202	0	0	2891006	16025	16630	Reverse	2.52e-130	401
24209	ERR4463206	K. pneumoniae		0	0	Unknown	Germany	Human	Human	Unknown											100	202	0	0	2893874	7633	8238	Reverse	2.49e-130	401
24215	ERR4463233	K. pneumoniae		0	0	Unknown	Germany	Human	Human	Unknown											100	202	0	0	2894213	6635	7240	Reverse	2.51e-130	401
24220	ERR4463241	K. pneumoniae		0	0	Unknown	Germany	Human	Human	Unknown											100	202	0	0	2894594	7246	7851	Reverse	2.45e-130	401
24240	ERR4463359	K. pneumoniae		0	0	Unknown	Germany	Human	Human	Unknown											100	202	0	0	2896363	1731	2336	Forward	2.45e-130	401
24257	ERR4463381	K. pneumoniae		0	0	Unknown	Germany	Human	Human	Unknown											100	202	0	0	2897658	7635	8240	Reverse	2.48e-130	401
24407	ERR4465205	K. pneumoniae		0	0	Unknown	Germany	Human	Human	Unknown											100	202	0	0	2908609	4046	4651	Forward	2.49e-130	401
24429	ERR4549800	K. pneumoniae		0	2019	Unknown	UK	Unknown	Unknown	Unknown											100	202	0	0	2909966	12921	13526	Forward	2.5e-130	401
24435	ERR4549808	K. pneumoniae		0	2019	Unknown	UK	Unknown	Unknown	Unknown											100	202	0	0	2910365	16511	17116	Reverse	2.54e-130	401
24450	ERR4549837	K. pneumoniae		0	2019	Unknown	UK	Unknown	Unknown	Unknown											100	202	0	0	2911716	11544	12149	Forward	2.43e-130	401
24451	ERR4549838	K. pneumoniae		0	2019	Unknown	UK	Unknown	Unknown	Unknown											100	202	0	0	2911743	13064	13669	Reverse	2.48e-130	401
24478	ERR4549878	K. pneumoniae		0	2019	Unknown	UK	Unknown	Unknown	Unknown											100	202	0	0	2913958	38739	39344	Forward	2.54e-130	401
24761	ERR4920617	K. pneumoniae		0	2016	Unknown	South Africa	Human	Human	Blood											100	202	0	0	2942423	946	1551	Reverse	2.51e-130	401
24866	ERR5056438	K. pneumoniae		0	2015	Unknown	Norway	Human	Human	Faeces											100	202	0	0	2951576	1998	2603	Forward	2.47e-130	401
24890	ERR5056534	K. pneumoniae		0	2015	Unknown	Norway	Human	Human	Faeces											100	202	0	0	2953598	4050	4655	Reverse	2.45e-130	401
24902	ERR5056644	K. pneumoniae		0	2015	Unknown	Norway	Human	Human	Faeces											100	202	0	0	2954519	7632	8237	Reverse	2.49e-130	401
24907	ERR5056682	K. pneumoniae		0	2015	Unknown	Norway	Human	Human	Faeces											100	202	0	0	2954867	7635	8240	Reverse	2.4e-130	401
25005	DRR281042	K. pneumoniae		0	2018	Fukuoka	Japan	Human	Human	Unknown											100	202	0	0	2960902	1630	2235	Forward	2.51e-130	401
25014	DRR281053	K. pneumoniae		0	2018	Fukuoka	Japan	Human	Human	Unknown											100	202	0	0	2961334	4843	5448	Reverse	2.52e-130	401
25061	DRR281110	K. pneumoniae		0	2019	Fukuoka	Japan	Human	Human	Unknown											100	202	0	0	2964053	11547	12152	Forward	2.52e-130	401
25100	DRR320051	K. pneumoniae		0	2016	Osaka	Japan	Human	Human	Unknown											100	202	0	0	2967978	3377	3982	Forward	2.5e-130	401
25104	DRR320055	K. pneumoniae		0	2016	Osaka	Japan	Human	Human	Unknown											100	202	0	0	2968332	3377	3982	Forward	2.45e-130	401
25111	DRR320070	K. pneumoniae		0	2017	Osaka	Japan	Human	Human	Unknown											100	202	0	0	2969160	3377	3982	Forward	2.45e-130	401
25475	ERR4635324	K. pneumoniae		0	2017	Cotabato City; XII/Maguindanao	Philippines	Human	Human	Blood											100	202	0	0	3002414	12128	12733	Forward	2.56e-130	401
25545	ERR4784773	K. pneumoniae		0	2017	Mumbai; Maharashtra	India	Human	Human	Pus											100	202	0	0	3007981	16510	17115	Reverse	2.75e-130	401
25588	ERR4635143	K. pneumoniae		0	2016	Cebu City; VII/Cebu	Philippines	Human	Human	Cerebrospinal fluid											100	202	0	0	3011225	13974	14579	Forward	2.55e-130	401
25714	ERR4783042	K. pneumoniae		0	2017	Ile-Ife; Osun	Nigeria	Human	Human	Blood											100	202	0	0	3020120	3312	3917	Forward	2.46e-130	401
25816	ERR4635204	K. pneumoniae		0	2017	Cebu City; VII/Cebu	Philippines	Human	Human	Blood											100	202	0	0	3027871	12955	13560	Forward	2.76e-130	401
25880	ERR4635328	K. pneumoniae		0	2017	Cotabato City; XII/Maguindanao	Philippines	Human	Human	Blood											100	202	0	0	3032622	12128	12733	Forward	2.56e-130	401
25929	ERR4781812	K. pneumoniae		0	2017	Cotabato City; XII/Maguindanao	Philippines	Human	Human	Blood											100	202	0	0	3036557	16471	17076	Forward	2.53e-130	401
25967	ERR4784424	K. pneumoniae		0	2019	Bangalore; Karnataka	India	Human	Human	Sputum											100	202	0	0	3039006	7635	8240	Reverse	2.54e-130	401
26024	ERR4635361	K. pneumoniae		0	2017	Surigao City; XIII/Surigao del Norte	Philippines	Human	Human	Blood											100	202	0	0	3043024	35049	35654	Reverse	2.75e-130	401
26025	ERR4784781	K. pneumoniae		0	2017	Bangalore; Karnataka	India	Human	Human	Blood											100	202	0	0	3043105	14189	14794	Forward	2.56e-130	401
26122	ERR4635348	K. pneumoniae		0	2017	Cotabato City; XII/Maguindanao	Philippines	Human	Human	Blood											100	202	0	0	3049770	16510	17115	Reverse	2.55e-130	401
26217	ERR4635357	K. pneumoniae		0	2017	Surigao City; XIII/Surigao del Norte	Philippines	Human	Human	Blood											100	202	0	0	3057253	54303	54908	Reverse	2.75e-130	401
26283	ERR4635332	K. pneumoniae		0	2017	Cotabato City; XII/Maguindanao	Philippines	Human	Human	Blood											100	202	0	0	3062416	7636	8241	Reverse	2.54e-130	401
26320	ERR4784863	K. pneumoniae		0	2017	Mumbai; Maharashtra	India	Human	Human	Blood											100	202	0	0	3065318	14017	14622	Forward	2.77e-130	401
26391	ERR4635319	K. pneumoniae		0	2017	Cotabato City; XII/Maguindanao	Philippines	Human	Human	Blood											100	202	0	0	3071086	12128	12733	Forward	2.55e-130	401
26453	ERR4635155	K. pneumoniae		0	2016	Cebu City; VII/Cebu	Philippines	Human	Human	Blood											100	202	0	0	3075753	12955	13560	Forward	2.76e-130	401
26725	ERR1853023	K. pneumoniae		0	2014	Bacolod City; VI/Negros Occidental	Philippines	Human	Human	Wound											100	202	0	0	3095336	14251	14856	Forward	2.56e-130	401
26766	ERR314403	K. pneumoniae		0	0	Unknown	UK	Human	Human	Unknown											100	202	0	0	3100857	3353	3958	Forward	2.54e-130	401
26770	ERR1761490	K. pneumoniae		0	2011	Unknown	Germany	Human	Human	Urine											100	202	0	0	3101298	1878	2483	Forward	8.38e-137	401
26921	ERR1761505	K. pneumoniae		0	2013	Unknown	Germany	Human	Human	Bronchial secretion											100	202	0	0	3123337	114	719	Reverse	8.07e-137	401
27013	ERR3162617	K. pneumoniae		0	2017	Unknown	India	Human	Human	Blood											100	202	0	0	3135812	277	882	Forward	2.39e-130	401
27039	ERR2303390	K. pneumoniae		0	2014	Unknown	Cambodia	Human	Human	Swab											100	202	0	0	3139405	858	1463	Reverse	3.89e-134	401
27050	ERR1761504	K. pneumoniae		0	2013	Unknown	Germany	Human	Human	Wound swab											100	202	0	0	3140653	1878	2483	Forward	7.27e-137	401
27075	ERR3162568	K. pneumoniae		0	2017	Unknown	India	Human	Human	Blood											100	202	0	0	3144806	3601	4206	Forward	1.29e-131	401
27209	ERR1618461	K. pneumoniae		0	0	Unknown	The Netherlands	Human	Human	Unknown											100	202	0	0	3157686	14326	14931	Forward	2.51e-130	401
27284	ERR2586392	K. pneumoniae		0	2014	Unknown	Vietnam	Human	Human	Blood											100	202	0	0	3164261	3941	4546	Reverse	2.14e-130	401
27323	ERR3162634	K. pneumoniae		0	2017	Unknown	India	Human	Human	Blood											100	202	0	0	3167590	6441	7046	Reverse	2.59e-130	401
27398	ERR1618843	K. pneumoniae		0	0	Unknown	The Netherlands	Human	Human	Unknown											100	202	0	0	3173963	1509	2114	Forward	2.46e-130	401
27478	DRR065632	K. pneumoniae		0	2013	Unknown	Philippines	Human	Human	Unknown											100	202	0	0	3180940	17883	18488	Forward	2.55e-130	401
27502	ERR349770	K. pneumoniae		0	2012	Unknown	Nepal	Human	Human	Sputum											100	202	0	0	3182902	7607	8212	Reverse	2.46e-130	401
27531	ERR1616645	K. pneumoniae		0	0	Unknown	The Netherlands	Human	Human	Unknown											100	202	0	0	3185300	14250	14855	Forward	2.47e-130	401
27575	ERR3416057	K. pneumoniae		0	2016	Unknown	Madagascar	Human	Human	Faecal											100	202	0	0	3189150	31116	31721	Forward	2.47e-130	401
27644	ERR1618840	K. pneumoniae		0	0	Unknown	The Netherlands	Human	Human	Unknown											100	202	0	0	3195185	8466	9071	Reverse	2.51e-130	401
27649	ERR349818	K. pneumoniae		0	2012	Unknown	Nepal	Human	Human	Wound swab											100	202	0	0	3195661	1705	2310	Forward	2.41e-130	401
27662	ERR3162545	K. pneumoniae		0	2016	Unknown	Nepal	Human	Human	Blood											100	202	0	0	3196624	7605	8210	Reverse	2.5e-130	401
27710	ERR3162551	K. pneumoniae		0	2016	Unknown	Nepal	Human	Human	Blood											100	202	0	0	3200468	7608	8213	Reverse	2.47e-130	401
27720	ERR314536	K. pneumoniae		0	2012	Unknown	UK	Human	Human	Unknown											100	202	0	0	3201267	14527	15132	Forward	2.46e-130	401
27931	ERR1616687	K. pneumoniae		0	0	Unknown	The Netherlands	Human	Human	Unknown											100	202	0	0	3219366	8466	9071	Reverse	2.5e-130	401
27962	DRR120570	K. pneumoniae		0	2015	Osaka	Japan	Human	Human	Unknown											100	202	0	0	3222077	5821	6426	Reverse	2.47e-130	401
28202	ERR3416119	K. pneumoniae		0	2016	Unknown	Madagascar	Human	Human	Faecal											100	202	0	0	3242698	4896	5501	Forward	2.44e-130	401
28207	ERR3162602	K. pneumoniae		0	2017	Unknown	India	Human	Human	Blood											100	202	0	0	3243098	7301	7906	Reverse	2.62e-130	401
28324	ERR2870169	K. pneumoniae		0	2013	Unknown	The Netherlands	Human	Human	Hospital, patient											100	202	0	0	3253307	12964	13569	Forward	2.5e-130	401
28346	ERR2586368	K. pneumoniae		0	2010	Unknown	Vietnam	Human	Human	Blood											100	202	0	0	3255188	11779	12384	Forward	2.55e-130	401
28379	ERR1618830	K. pneumoniae		0	0	Unknown	The Netherlands	Human	Human	Unknown											100	202	0	0	3257812	34313	34918	Reverse	2.52e-130	401
28460	ERR3416053	K. pneumoniae		0	2016	Unknown	Madagascar	Human	Human	Faecal											100	202	0	0	3264876	277	882	Reverse	2.45e-130	401
28461	ERR349798	K. pneumoniae		0	2012	Unknown	Nepal	Human	Human	Sputum											100	202	0	0	3264912	7611	8216	Reverse	2.5e-130	401
28511	ERR1616757	K. pneumoniae		0	0	Unknown	The Netherlands	Human	Human	Unknown											100	202	0	0	3269334	12128	12733	Forward	2.56e-130	401
28818	ERR474553	K. pneumoniae		0	2008	Unknown	UK	Human	Human	Blood											100	202	0	0	3295215	3354	3959	Forward	2.51e-130	401
28883	DRR121835	K. pneumoniae		0	2016	Bangkok	Thailand	Human	Human	Unknown											100	202	0	0	3300645	14322	14927	Forward	2.56e-130	401
28889	ERR4019875	K. pneumoniae		0	2016	Unknown	Cambodia	Human	Human	Clinical											100	202	0	0	3301117	14275	14880	Forward	2.53e-130	401
28938	ERR3416402	K. pneumoniae		0	2016	Unknown	Senegal	Human	Human	Faecal											100	202	0	0	3304708	3379	3984	Forward	2.48e-130	401
28943	ERR4019911	K. pneumoniae		0	2016	Unknown	Cambodia	Human	Human	Clinical											100	202	0	0	3305198	12804	13409	Forward	2.5e-130	401
28996	ERR3162540	K. pneumoniae		0	2016	Unknown	Nepal	Human	Human	Blood											100	202	0	0	3309775	2632	3237	Forward	4.37e-134	401
29000	ERR2586383	K. pneumoniae		0	2013	Unknown	Vietnam	Human	Human	Blood											100	202	0	0	3310062	7637	8242	Reverse	2.57e-130	401
29003	ERR3416342	K. pneumoniae		0	2016	Unknown	Senegal	Human	Human	Faecal											100	202	0	0	3310313	783	1388	Forward	1.38e-130	401
29046	ERR1616738	K. pneumoniae		0	0	Unknown	The Netherlands	Human	Human	Unknown											100	202	0	0	3314411	7636	8241	Reverse	2.46e-130	401
29142	ERR5442390	K. pneumoniae		0	2020	Unknown	Germany	Human	Human	Hospital											100	202	0	0	3323471	7612	8217	Reverse	2.53e-130	401
29146	ERR5442424	K. pneumoniae		0	2020	Unknown	Germany	Human	Human	Hospital											100	202	0	0	3323725	7612	8217	Reverse	2.53e-130	401
29214	ERR5530404	K. pneumoniae		0	2018	Unknown	Norway	Unknown	Unknown	Cecum											100	202	0	0	3329608	3915	4520	Reverse	2.57e-130	401
29218	ERR5530455	K. pneumoniae		0	2018	Unknown	Norway	Unknown	Unknown	Cecum											100	202	0	0	3329765	434	1039	Reverse	4.48e-132	401
29277	ERR5530349	K. pneumoniae		0	2018	Unknown	Norway	Unknown	Unknown	Cecum											100	202	0	0	3332970	3915	4520	Reverse	2.45e-130	401
29300	ERR5530518	K. pneumoniae		0	2018	Unknown	Norway	Unknown	Unknown	Cecum											100	202	0	0	3334048	3915	4520	Reverse	2.52e-130	401
29573	ERR6140636	K. pneumoniae		0	2017	Unknown	The Netherlands	Human	Human	human faeces											100	202	0	0	3362193	14164	14769	Forward	2.54e-130	401
29617	ERR6293504	K. pneumoniae		0	2015	Unknown	Norway	Human	Human	blood											100	202	0	0	3366175	12878	13483	Forward	2.46e-130	401
29681	ERR6293630	K. pneumoniae		0	2015	Unknown	Norway	Human	Human	blood											100	202	0	0	3373523	8362	8967	Reverse	2.51e-130	401
29753	ERR6293786	K. pneumoniae		0	2001	Unknown	Norway	Human	Human	blood											100	202	0	0	3380954	33441	34046	Forward	2.44e-130	401
29800	ERR6293894	K. pneumoniae		0	2011	Unknown	Norway	Human	Human	blood											100	202	0	0	3385382	50	655	Reverse	8.11e-133	401
29835	ERR6293982	K. pneumoniae		0	2005	Unknown	Norway	Human	Human	blood											100	202	0	0	3388451	55981	56586	Reverse	2.52e-130	401
29856	ERR6294035	K. pneumoniae		0	2009	Unknown	Norway	Human	Human	blood											100	202	0	0	3390497	13201	13806	Forward	2.53e-130	401
29905	ERR6294165	K. pneumoniae		0	2009	Unknown	Norway	Human	Human	blood											100	202	0	0	3394521	7635	8240	Reverse	2.43e-130	401
29956	ERR6384944	K. pneumoniae		0	2017	Unknown	South Africa	Human	Human	clinical material											100	202	0	0	3398998	1992	2597	Forward	2.43e-130	401
30030	ERR6565078	K. pneumoniae		0	2016	Unknown	Switzerland	Human	Human	throat swab											100	202	0	0	3406401	1630	2235	Forward	2.57e-130	401
30050	SRR10028199	K. pneumoniae		0	2017	Unknown	Switzerland	Unknown	Unknown	Unknown											100	202	0	0	3408750	7140	7745	Reverse	2.5e-130	401
30088	SRR10028314	K. pneumoniae		0	2017	Unknown	Switzerland	Human	Human	Deep Tissue											100	202	0	0	3413657	3378	3983	Forward	5.67e-132	401
30103	SRR10028259	K. pneumoniae		0	2017	Unknown	Switzerland	Human	Human	blood											100	202	0	0	3415887	633	1238	Forward	2.47e-130	401
30238	SRR10694586	K. pneumoniae		0	2016	Unknown	USA	Farm Animal	bovine	mastitis milk											100	202	0	0	3427087	6845	7450	Reverse	2.48e-130	401
30359	SRR11816137	K. pneumoniae		0	2011	Skaraborg	Sweden	Human	Human	urine											100	202	0	0	3436346	14275	14880	Forward	2.48e-130	401
30420	SRR11819379	K. pneumoniae		0	2017	Baltimore, MD	USA	Human	Human	clinical											100	202	0	0	3441487	633	1238	Forward	2.49e-130	401
30455	SRR11819337	K. pneumoniae		0	2018	Baltimore, MD	USA	Human	Human	clinical											100	202	0	0	3444572	7633	8238	Reverse	2.51e-130	401
30489	SRR11819303	K. pneumoniae		0	2016	Baltimore, MD	USA	Human	Human	Surveillance											100	202	0	0	3447325	16511	17116	Reverse	2.56e-130	401
30545	SRR12095311	K. pneumoniae		0	2015	Blantyre	Malawi	Human	Human	Unknown											100	202	0	0	3452775	7635	8240	Reverse	2.58e-130	401
30563	SRR12149862	K. pneumoniae		0	2017	Hanoi	Vietnam	Human	Human	feces											100	202	0	0	3454381	1731	2336	Forward	2.49e-130	401
30636	SRR12443571	K. pneumoniae		0	2017	Kolkata	India	Human	Human	blood sample from neonates											100	202	0	0	3462473	16026	16631	Reverse	2.45e-130	401
30671	SRR12464880	K. pneumoniae		0	0	CA	USA	Human	Human	Unknown											100	202	0	0	3465337	632	1237	Forward	2.55e-130	401
30682	SRR12464837	K. pneumoniae		0	0	CA	USA	Human	Human	Unknown											100	202	0	0	3466099	14145	14750	Forward	2.52e-130	401
30737	SRR12508877	K. pneumoniae		0	2017	Midwest	USA	Human	Human	urine											100	202	0	0	3472119	4290	4895	Reverse	2.57e-130	401
30827	SRR12508696	K. pneumoniae		0	2016	Northeast	USA	Human	Human	urine											100	202	0	0	3485090	6764	7369	Reverse	2.51e-130	401
30915	SRR12509185	K. pneumoniae		0	2016	South	USA	Human	Human	wound											100	202	0	0	3496119	16510	17115	Reverse	2.46e-130	401
30966	SRR12509057	K. pneumoniae		0	2016	Midwest	USA	Human	Human	urine											100	202	0	0	3501172	12955	13560	Forward	2.64e-130	401
31256	SRR12570046	K. pneumoniae		0	2016	Doha	Qatar	Human	Human	urine											100	202	0	0	3535303	2626	3231	Forward	2.49e-130	401
31314	SRR12653769	K. pneumoniae		0	2018	Unknown	Austria	Human	Human	feces											100	202	0	0	3543144	7635	8240	Reverse	2.55e-130	401
31337	SRR12653745	K. pneumoniae		0	2018	Unknown	Austria	Human	Human	feces											100	202	0	0	3545662	3377	3982	Forward	2.44e-130	401
31365	SRR12653716	K. pneumoniae		0	2018	Unknown	Austria	Human	Human	feces											100	202	0	0	3548645	7635	8240	Reverse	2.55e-130	401
31379	SRR12653702	K. pneumoniae		0	2019	Unknown	Austria	Human	Human	feces											100	202	0	0	3550017	7630	8235	Reverse	2.63e-130	401
31447	SRR12763996	K. pneumoniae		0	2019	Pittsburgh, Pennsylvania	USA	Human	Human	wound											100	202	0	0	3555150	7611	8216	Reverse	2.49e-130	401
32520	SRR10991648	K. pneumoniae		0	2011	Manchester	UK	Human	Human	clinical sample											100	202	0	0	3664012	14054	14659	Forward	2.71e-130	401
32546	SRR10991684	K. pneumoniae		0	2010	Manchester	UK	Human	Human	clinical sample											100	202	0	0	3666440	14375	14980	Forward	2.6e-130	401
32550	SRR10991688	K. pneumoniae		0	2010	Manchester	UK	Human	Human	clinical sample											100	202	0	0	3666764	14331	14936	Forward	2.56e-130	401
32560	SRR10991702	K. pneumoniae		0	2010	Manchester	UK	Human	Human	clinical sample											100	202	0	0	3667748	16509	17114	Reverse	2.56e-130	401
32562	SRR10991704	K. pneumoniae		0	2011	Salford	UK	Human	Human	clinical sample											100	202	0	0	3668035	3585	4190	Forward	2.7e-130	401
32564	SRR10991707	K. pneumoniae		0	2010	Manchester	UK	Human	Human	clinical sample											100	202	0	0	3668153	16509	17114	Reverse	2.65e-130	401
32578	SRR10991725	K. pneumoniae		0	2010	Manchester	UK	Human	Human	clinical sample											100	202	0	0	3669500	16509	17114	Reverse	2.7e-130	401
32592	SRR10991740	K. pneumoniae		0	2010	Manchester	UK	Human	Human	clinical sample											100	202	0	0	3670812	16509	17114	Reverse	2.6e-130	401
32594	SRR10991742	K. pneumoniae		0	2010	Manchester	UK	Human	Human	clinical sample											100	202	0	0	3670991	3585	4190	Forward	2.59e-130	401
32597	SRR10991745	K. pneumoniae		0	2010	Manchester	UK	Human	Human	clinical sample											100	202	0	0	3671271	16509	17114	Reverse	2.56e-130	401
32603	SRR10991753	K. pneumoniae		0	2011	Manchester	UK	Human	Human	clinical sample											100	202	0	0	3671777	16029	16634	Reverse	2.56e-130	401
32605	SRR10991756	K. pneumoniae		0	2011	Manchester	UK	Human	Human	clinical sample											100	202	0	0	3672047	16029	16634	Reverse	2.56e-130	401
32610	SRR10991763	K. pneumoniae		0	2010	Manchester	UK	Human	Human	clinical sample											100	202	0	0	3672442	7635	8240	Reverse	2.79e-130	401
32615	SRR10991770	K. pneumoniae		0	2010	Manchester	UK	Human	Human	clinical sample											100	202	0	0	3672814	11630	12235	Forward	2.55e-130	401
32616	SRR10991771	K. pneumoniae		0	2011	Manchester	UK	Human	Human	clinical sample											100	202	0	0	3672892	16509	17114	Reverse	2.52e-130	401
32646	SRR10991808	K. pneumoniae		0	2010	Manchester	UK	Human	Human	clinical sample											100	202	0	0	3675431	3585	4190	Forward	2.7e-130	401
32652	SRR10991814	K. pneumoniae		0	2011	Manchester	UK	Human	Human	clinical sample											100	202	0	0	3675861	14270	14875	Forward	2.56e-130	401
32696	SRR10991875	K. pneumoniae		0	2010	Manchester	UK	Human	Human	clinical sample											100	202	0	0	3679928	14275	14880	Forward	2.64e-130	401
32736	SRR10991929	K. pneumoniae		0	2011	Manchester	UK	Human	Human	clinical sample											100	202	0	0	3683446	16032	16637	Reverse	2.62e-130	401
32750	SRR10991951	K. pneumoniae		0	2011	Manchester	UK	Human	Human	clinical sample											100	202	0	0	3684719	16029	16634	Reverse	2.71e-130	401
32777	SRR10991989	K. pneumoniae		0	2010	Manchester	UK	Human	Human	clinical sample											100	202	0	0	3687443	14569	15174	Forward	2.55e-130	401
32785	SRR10992000	K. pneumoniae		0	2010	Manchester	UK	Human	Human	clinical sample											100	202	0	0	3688128	11507	12112	Forward	2.53e-130	401
32786	SRR10992001	K. pneumoniae		0	2010	Manchester	UK	Human	Human	clinical sample											100	202	0	0	3688171	14331	14936	Forward	2.56e-130	401
32790	SRR10992010	K. pneumoniae		0	2010	Manchester	UK	Human	Human	clinical sample											100	202	0	0	3688500	14370	14975	Forward	2.6e-130	401
32796	SRR10992017	K. pneumoniae		0	2010	Manchester	UK	Human	Human	clinical sample											100	202	0	0	3689085	14332	14937	Forward	2.52e-130	401
32797	SRR10992019	K. pneumoniae		0	2010	Manchester	UK	Human	Human	clinical sample											100	202	0	0	3689159	16509	17114	Reverse	2.66e-130	401
32805	SRR10992033	K. pneumoniae		0	2010	Manchester	UK	Human	Human	clinical sample											100	202	0	0	3689908	7635	8240	Reverse	2.78e-130	401
32827	SRR10992063	K. pneumoniae		0	2010	Manchester	UK	Human	Human	clinical sample											100	202	0	0	3691936	16509	17114	Reverse	2.61e-130	401
32828	SRR10992064	K. pneumoniae		0	2010	Manchester	UK	Human	Human	clinical sample											100	202	0	0	3692046	13969	14574	Forward	2.74e-130	401
32830	SRR10992066	K. pneumoniae		0	2011	Manchester	UK	Human	Human	clinical sample											100	202	0	0	3692243	13968	14573	Forward	2.61e-130	401
32836	SRR10992072	K. pneumoniae		0	2011	Manchester	UK	Human	Human	clinical sample											100	202	0	0	3692665	3585	4190	Forward	2.55e-130	401
32840	SRR10992076	K. pneumoniae		0	2011	Manchester	UK	Human	Human	clinical sample											100	202	0	0	3692990	3585	4190	Forward	2.69e-130	401
32845	SRR10992081	K. pneumoniae		0	2011	Manchester	UK	Human	Human	clinical sample											100	202	0	0	3693437	16509	17114	Reverse	2.55e-130	401
32860	SRR10992102	K. pneumoniae		0	2011	Manchester	UK	Human	Human	clinical sample											100	202	0	0	3694986	7635	8240	Reverse	2.7e-130	401
32872	SRR10992116	K. pneumoniae		0	2011	Manchester	UK	Human	Human	clinical sample											100	202	0	0	3696160	3585	4190	Forward	2.59e-130	401
32875	SRR10992119	K. pneumoniae		0	2010	Manchester	UK	Human	Human	clinical sample											100	202	0	0	3696456	14055	14660	Forward	2.62e-130	401
32906	SRR10992161	K. pneumoniae		0	2010	Manchester	UK	Human	Human	clinical sample											100	202	0	0	3699397	14231	14836	Forward	2.56e-130	401
32908	SRR10992165	K. pneumoniae		0	2011	Manchester	UK	Human	Human	clinical sample											100	202	0	0	3699507	16029	16634	Reverse	2.71e-130	401
32912	SRR10992169	K. pneumoniae		0	2010	Manchester	UK	Human	Human	clinical sample											100	202	0	0	3699835	14375	14980	Forward	2.61e-130	401
32921	SRR10992178	K. pneumoniae		0	2011	Manchester	UK	Human	Human	clinical sample											100	202	0	0	3700652	10924	11529	Forward	2.69e-130	401
32927	SRR10992186	K. pneumoniae		0	2011	Manchester	UK	Human	Human	clinical sample											100	202	0	0	3701300	14054	14659	Forward	2.71e-130	401
33115	SRR10269953	K. pneumoniae		0	2015	Ontario	Canada	Human	Human	Blood											100	202	0	0	3719834	27987	28592	Forward	2.66e-130	401
33191	SRR11267902	K. pneumoniae		0	2018	Doha	Qatar	Human	Human	Urine											100	202	0	0	3731066	7633	8238	Reverse	2.47e-130	401
33315	SRR12102924	K. pneumoniae		0	2017	Kazan	Russia	Human	Human	Faeces											100	202	0	0	3744321	1630	2235	Forward	2.54e-130	401
33717	SRR12071758	K. pneumoniae		0	2015	Unknown	Spain	Human	Human	Gut											100	202	0	0	3780238	7634	8239	Reverse	2.59e-130	401
33945	SRR11267886	K. pneumoniae		0	2018	Doha	Qatar	Human	Human	Rectal swab											100	202	0	0	3799029	14374	14979	Forward	2.52e-130	401
33973	SRR12233523	K. pneumoniae		0	0	Hospital for Tropical Diseases - Ho Chi Minh City	Vietnam	Human	Human	Rectal swab											100	202	0	0	3801161	41802	42407	Forward	2.55e-130	401
34121	SRR11844339	K. pneumoniae		0	2017	Unknown	UK	Human	Human	Rectal swab											100	202	0	0	3813654	7610	8215	Reverse	2.57e-130	401
34127	SRR10270322	K. pneumoniae		0	2007	Quebec	Canada	Human	Human	Blood											100	202	0	0	3814124	16510	17115	Reverse	2.54e-130	401
34287	SRR12233485	K. pneumoniae		0	0	Hospital for Tropical Diseases - Ho Chi Minh City	Vietnam	Human	Human	Rectal swab											100	202	0	0	3827246	11563	12168	Forward	2.46e-130	401
34557	SRR11267923	K. pneumoniae		0	2018	Doha	Qatar	Human	Human	Rectal swab											100	202	0	0	3849279	7636	8241	Reverse	2.55e-130	401
34629	SRR11267903	K. pneumoniae		0	2018	Doha	Qatar	Human	Human	Rectal swab											100	202	0	0	3854848	1998	2603	Forward	2.47e-130	401
34781	SRR13825691	K. pneumoniae		0	2018	Unknown	Australia	Human	Human	Rectal Swab											100	202	0	0	3868751	10357	10962	Forward	2.75e-130	401
34842	SRR13619148	K. pneumoniae		0	2020	Unknown	USA	Human	Human	Rectal swab											100	202	0	0	3874762	17392	17997	Reverse	2.5e-130	401
34868	SRR13673928	K. pneumoniae		0	2020	Unknown	Australia	Unknown	Unknown	laboratory											100	202	0	0	3876754	16005	16610	Reverse	2.47e-130	401
34873	SRR13673920	K. pneumoniae		0	2020	Unknown	Australia	Unknown	Unknown	laboratory											100	202	0	0	3877180	14221	14826	Forward	2.47e-130	401
34874	SRR13673919	K. pneumoniae		0	2020	Unknown	Australia	Unknown	Unknown	laboratory											100	202	0	0	3877258	3348	3953	Forward	2.44e-130	401
34877	SRR13673915	K. pneumoniae		0	2020	Unknown	Australia	Unknown	Unknown	laboratory											100	202	0	0	3877429	253	858	Reverse	1.78e-132	401
35865	SRR14449913	K. pneumoniae		0	2018	Unknown	USA	Human	Human	blood											100	202	0	0	3966303	7662	8267	Reverse	2.65e-130	401
36120	SRR14450231	K. pneumoniae		0	2017	Unknown	China	Human	Human	wound											100	202	0	0	3995443	7778	8383	Reverse	2.45e-130	401
36249	SRR14450043	K. pneumoniae		0	2017	Unknown	Colombia	Human	Human	respiratory											100	202	0	0	4008190	704	1309	Reverse	1.16e-131	401
36349	SRR14532150	K. pneumoniae		0	0	Chicago, IL	USA	Human	Human	Unknown											100	202	0	0	4018505	7634	8239	Reverse	2.52e-130	401
36530	SRR14673413	K. pneumoniae		0	2018	Unknown	Australia	Human	Human	Rectal Swab											100	202	0	0	4034293	16513	17118	Reverse	2.48e-130	401
36531	SRR14673412	K. pneumoniae		0	2018	Unknown	Australia	Human	Human	Rectal Swab											100	202	0	0	4034310	14451	15056	Forward	2.5e-130	401
36575	SRR14791759	K. pneumoniae		0	2017	Hawaii	USA	Human	Human	wound											100	202	0	0	4036748	7635	8240	Reverse	2.51e-130	401
36640	SRR15042472	K. pneumoniae		0	2009	Ontario	Canada	Human	Human	respiratory											100	202	0	0	4042726	7633	8238	Reverse	2.46e-130	401
36672	SRR15047161	K. pneumoniae		0	2020	Unknown	Switzerland	Human	Human	Unknown											100	202	0	0	4046952	8201	8806	Reverse	2.61e-130	401
36781	SRR15098087	K. pneumoniae		0	2019	Unknown	Australia	Human	Human	swab											100	202	0	0	4055858	7635	8240	Reverse	2.49e-130	401
36910	SRR15097909	K. pneumoniae		0	2018	Unknown	Australia	Human	Human	urine											100	202	0	0	4065974	7659	8264	Reverse	2.47e-130	401
36983	SRR15327870	K. pneumoniae		0	2018	Florida	USA	Wild Animal	feral swine	feces											100	202	0	0	4072857	6672	7277	Reverse	2.45e-130	401
37010	SRR15569606	K. pneumoniae		0	2017	St. Louis, Missori	USA	Human	Human	bile											100	202	0	0	4074830	3377	3982	Forward	2.51e-130	401
37037	SRR15569572	K. pneumoniae		0	2017	St. Louis, Missori	USA	Human	Human	bronch wash											100	202	0	0	4078047	2000	2605	Forward	2.62e-130	401
37070	SRR15858615	K. pneumoniae		0	2017	Wuhan	China	Human	Human	urine											100	202	0	0	4081498	7635	8240	Reverse	2.44e-130	401
37071	SRR15858614	K. pneumoniae		0	2017	Changsha	China	Human	Human	bile											100	202	0	0	4081616	9620	10225	Forward	2.41e-130	401
37094	SRR15948201	K. pneumoniae		0	2021	Unknown	USA	Human	Human	blood											100	202	0	0	4083197	23579	24184	Reverse	2.78e-130	401
37162	SRR13085634	K. pneumoniae		0	2017	Unknown	USA	Human	Human	Unknown											100	202	0	0	4088410	17655	18260	Reverse	2.66e-130	401
37168	SRR13085618	K. pneumoniae		0	2017	Unknown	USA	Human	Human	Unknown											100	202	0	0	4089035	4408	5013	Forward	2.6e-130	401
37169	SRR13085616	K. pneumoniae		0	2017	Unknown	USA	Human	Human	Unknown											100	202	0	0	4089130	38381	38986	Forward	2.66e-130	401
37187	SRR13085682	K. pneumoniae		0	2017	Unknown	USA	Human	Human	Unknown											100	202	0	0	4090735	38381	38986	Forward	2.66e-130	401
37190	SRR13085678	K. pneumoniae		0	2017	Unknown	USA	Human	Human	Unknown											100	202	0	0	4090924	38381	38986	Forward	2.66e-130	401
37191	SRR13085677	K. pneumoniae		0	2017	Unknown	USA	Human	Human	Unknown											100	202	0	0	4091061	17655	18260	Reverse	2.66e-130	401
37192	SRR13085676	K. pneumoniae		0	2017	Unknown	USA	Human	Human	Unknown											100	202	0	0	4091151	7320	7925	Reverse	2.64e-130	401
37207	SRR13085659	K. pneumoniae		0	2017	Unknown	USA	Human	Human	Unknown											100	202	0	0	4092320	17094	17699	Forward	2.65e-130	401
37211	SRR13085655	K. pneumoniae		0	2017	Unknown	USA	Human	Human	Unknown											100	202	0	0	4092657	38381	38986	Forward	2.66e-130	401
37213	SRR13085653	K. pneumoniae		0	2017	Unknown	USA	Human	Human	Unknown											100	202	0	0	4092780	17655	18260	Reverse	2.64e-130	401
37435	SRR13156859	K. pneumoniae		0	2018	Unknown	USA	Human	Human	rectal swab isolate											100	202	0	0	4111282	7528	8133	Reverse	2.64e-130	401
37595	SRR13337501	K. pneumoniae		0	2020	Unknown	USA	Human	Human	urine											100	202	0	0	4127144	7633	8238	Reverse	2.66e-130	401
37713	SRR13320518	K. pneumoniae		0	2017	South	USA	Human	Human	respiratory											100	202	0	0	4134494	6621	7226	Reverse	2.43e-130	401
38042	SRR15695773	K. pneumoniae		0	0	Unknown	Singapore	Unknown	Unknown	Unknown											100	202	0	0	4167086	16509	17114	Reverse	2.57e-130	401
38108	SRR15827823	K. pneumoniae		0	2015	Jinan	China	Human	Human	Pleural fluid											100	202	0	0	4174987	1973	2578	Forward	2.41e-130	401
38129	SRR16078883	K. pneumoniae		0	0	Unknown	Singapore	Unknown	Unknown	Unknown											100	202	0	0	4176869	14274	14879	Forward	2.57e-130	401
38179	SRR16079046	K. pneumoniae		0	0	Unknown	Singapore	Unknown	Unknown	Unknown											100	202	0	0	4182756	16509	17114	Reverse	2.57e-130	401
38191	SRR16079088	K. pneumoniae		0	0	Unknown	Singapore	Unknown	Unknown	Unknown											100	202	0	0	4184204	16509	17114	Reverse	2.57e-130	401
38205	SRR16079124	K. pneumoniae		0	0	Unknown	Singapore	Unknown	Unknown	Unknown											100	202	0	0	4185752	20258	20863	Reverse	2.56e-130	401
38223	SRR16079200	K. pneumoniae		0	0	Unknown	Singapore	Unknown	Unknown	Unknown											100	202	0	0	4187958	6656	7261	Reverse	2.52e-130	401
38225	SRR16079213	K. pneumoniae		0	0	Unknown	Singapore	Unknown	Unknown	Unknown											100	202	0	0	4188227	14160	14765	Reverse	2.55e-130	401
38230	SRR16079228	K. pneumoniae		0	0	Unknown	Singapore	Unknown	Unknown	Unknown											100	202	0	0	4189209	16508	17113	Reverse	2.57e-130	401
38401	SRR16242761	K. pneumoniae		0	2018	Shandong province	China	Human	Human	sputum											100	202	0	0	4206579	3914	4519	Reverse	2.53e-130	401
38554	SRR16634623	K. pneumoniae		0	2021	Unknown	USA	Human	Human	urine											100	202	0	0	4219038	38268	38873	Reverse	2.56e-130	401
38817	SRR17301996	K. pneumoniae		0	2015	Unknown	UK	Human	Human	Unknown											100	202	0	0	4240788	7611	8216	Reverse	2.56e-130	401
38828	SRR17302020	K. pneumoniae		0	2016	Unknown	UK	Human	Human	Unknown											100	202	0	0	4242045	8178	8783	Reverse	2.52e-130	401
39000	SRR17302417	K. pneumoniae		0	2015	Unknown	UK	Human	Human	Unknown											100	202	0	0	4260589	1705	2310	Forward	2.58e-130	401
39242	SRR17303619	K. pneumoniae		0	2015	Unknown	UK	Human	Human	Unknown											100	202	0	0	4286469	253	858	Reverse	2.47e-130	401
39435	SRR17304113	K. pneumoniae		0	2016	Unknown	UK	Human	Human	Unknown											100	202	0	0	4308331	2046	2651	Forward	2.62e-130	401
39504	SRR17304281	K. pneumoniae		0	2015	Unknown	UK	Human	Human	Unknown											100	202	0	0	4315485	32888	33493	Forward	2.52e-130	401
39525	SRR17304353	K. pneumoniae		0	2016	Unknown	UK	Human	Human	Unknown											100	202	0	0	4317818	33279	33884	Forward	2.52e-130	401
39647	SRR17308490	K. pneumoniae		0	2014	Unknown	UK	Human	Human	Unknown											100	202	0	0	4331717	1854	2459	Forward	2.58e-130	401
39670	SRR17308540	K. pneumoniae		0	2015	Unknown	UK	Human	Human	Unknown											100	202	0	0	4334139	12664	13269	Forward	2.51e-130	401
39902	SRR17431308	K. pneumoniae		0	2019	New York, Monroe County	USA	Human	Human	kidney											100	202	0	0	4357494	7638	8243	Reverse	2.52e-130	401
39906	SRR17431313	K. pneumoniae		0	2019	New York, Monroe County	USA	Human	Human	liver											100	202	0	0	4357869	1182	1787	Forward	2.57e-130	401
39956	SRR17608086	K. pneumoniae		0	2021	Unknown	USA	Human	Human	urine											100	202	0	0	4361533	62207	62812	Reverse	2.5e-130	401
40097	SRR17883331	K. pneumoniae		0	2019	Unknown	The Netherlands	Human	Human	urine											100	202	0	0	4373862	17507	18112	Reverse	2.46e-130	401
40104	SRR17883349	K. pneumoniae		0	2019	Unknown	The Netherlands	Human	Human	Rectum swab											100	202	0	0	4374282	11606	12211	Forward	2.5e-130	401
40105	SRR17883825	K. pneumoniae		0	2014	Unknown	Spain	Human	Human	Gut											100	202	0	0	4374345	7634	8239	Reverse	2.56e-130	401
40106	SRR17883826	K. pneumoniae		0	2014	Unknown	Spain	Human	Human	Gut											100	202	0	0	4374504	15390	15995	Forward	2.55e-130	401
40110	SRR17883831	K. pneumoniae		0	2014	Unknown	Spain	Human	Human	Gut											100	202	0	0	4374748	16729	17334	Reverse	2.59e-130	401
40284	SRR18030857	K. pneumoniae		0	2016	Manchester	UK	Human	patient	Patient or hospital wastewater site											100	202	0	0	4387581	23391	23996	Reverse	2.51e-130	401
40285	SRR18030860	K. pneumoniae		0	2016	Manchester	UK	Human	patient	Patient or hospital wastewater site											100	202	0	0	4387740	1507	2112	Forward	2.51e-130	401
40290	SRR18030885	K. pneumoniae		0	2016	Manchester	UK	Human	patient	Patient or hospital wastewater site											100	202	0	0	4388659	1507	2112	Forward	2.51e-130	401
40319	SRR18030972	K. pneumoniae		0	2016	Manchester	UK	Human	patient	Patient or hospital wastewater site											100	202	0	0	4392907	1507	2112	Forward	2.5e-130	401
40354	SRR18031079	K. pneumoniae		0	2016	Manchester	UK	Human	patient	Patient or hospital wastewater site											100	202	0	0	4397461	1507	2112	Forward	2.51e-130	401
40585	SRR18031752	K. pneumoniae		0	2016	Manchester	UK	Human	patient	Patient or hospital wastewater site											100	202	0	0	4428857	1507	2112	Forward	2.47e-130	401
40593	SRR18031793	K. pneumoniae		0	2016	Manchester	UK	Human	patient	Patient or hospital wastewater site											100	202	0	0	4429908	1507	2112	Forward	2.47e-130	401
40851	SRR9697003	K. pneumoniae		0	2009	Sydney	Australia	Human	Human	clinical sample											100	202	0	0	4458569	13308	13913	Forward	2.67e-130	401
40928	SRR18031953	K. pneumoniae		0	2016	Manchester	UK	Human	patient	Patient or hospital wastewater site											100	202	0	0	4468855	1507	2112	Forward	2.51e-130	401
40985	SRR18032092	K. pneumoniae		0	2016	Manchester	UK	Human	patient	Patient or hospital wastewater site											100	202	0	0	4477703	8756	9361	Reverse	2.47e-130	401
41114	SRR18032462	K. pneumoniae		0	2016	Manchester	UK	Human	patient	Patient or hospital wastewater site											100	202	0	0	4496010	8756	9361	Reverse	2.47e-130	401
41135	SRR18175542	K. pneumoniae		0	2019	FL	USA	Unknown	Unknown	lung											100	202	0	0	4497749	6896	7501	Reverse	2.61e-130	401
41215	SRR18175650	K. pneumoniae		0	2020	IN	USA	Unknown	Unknown	Sinus Swab											100	202	0	0	4501614	7634	8239	Reverse	2.43e-130	401
41262	SRR18175721	K. pneumoniae		0	2020	KY	USA	Unknown	Unknown	Urine (Canis Lupus)											100	202	0	0	4503995	351	956	Forward	1.54e-141	401
41337	SRR18207295	K. pneumoniae		0	2002	Melbourne	Australia	Human	Human	mid-stream urine											100	202	0	0	4509466	7611	8216	Reverse	2.5e-130	401
41338	SRR18207297	K. pneumoniae		0	2002	Melbourne	Australia	Human	Human	blood											100	202	0	0	4509484	7611	8216	Reverse	2.5e-130	401
41425	SRR18208897	K. pneumoniae		0	2020	Melbourne	Australia	Human	Human	Urine - Catheter											100	202	0	0	4516011	1485	2090	Forward	2.43e-130	401
41488	SRR18208989	K. pneumoniae		0	2020	Melbourne	Australia	Human	Human	urine											100	202	0	0	4520130	7608	8213	Reverse	2.41e-130	401
41520	SRR18209035	K. pneumoniae		0	2020	Melbourne	Australia	Human	Human	Urine - Catheter											100	202	0	0	4522187	5744	6349	Reverse	2.47e-130	401
41998	SRR18396903	K. pneumoniae		0	2017	Unknown	USA	Human	Human	rectum											100	202	0	0	4555852	38381	38986	Forward	2.66e-130	401
42011	SRR18486007	K. pneumoniae		0	2018	Ann Arbor, Michigan	USA	Human	Human	rectal swab											100	202	0	0	4556829	14408	15013	Forward	2.55e-130	401
42020	SRR18486017	K. pneumoniae		0	2017	Ann Arbor, Michigan	USA	Human	Human	clinical sample											100	202	0	0	4557198	17172	17777	Reverse	2.51e-130	401
42021	SRR18486018	K. pneumoniae		0	2017	Ann Arbor, Michigan	USA	Human	Human	rectal swab											100	202	0	0	4557259	11544	12149	Forward	2.51e-130	401
42052	SRR18486063	K. pneumoniae		0	2018	Ann Arbor, Michigan	USA	Human	Human	rectal swab											100	202	0	0	4559411	14103	14708	Forward	2.52e-130	401
42071	SRR18543825	K. pneumoniae		0	2019	Unknown	Norway	Unknown	Unknown	marine environment											100	202	0	0	4560904	12956	13561	Forward	2.54e-130	401
42100	SRR18543863	K. pneumoniae		0	2016	Unknown	Norway	Unknown	Unknown	marine environment											100	202	0	0	4563046	7635	8240	Reverse	2.46e-130	401
42101	SRR18543864	K. pneumoniae		0	2019	Unknown	Norway	Unknown	Unknown	marine environment											100	202	0	0	4563125	3378	3983	Forward	2.52e-130	401
42110	SRR18543874	K. pneumoniae		0	2016	Unknown	Norway	Unknown	Unknown	marine environment											100	202	0	0	4563711	7635	8240	Reverse	2.46e-130	401
42159	SRR5047013	K. pneumoniae		0	2012	Leeds	UK	Human	Human	Rectal screen											100	202	0	0	4569030	16509	17114	Reverse	2.67e-130	401
42206	SRR5878375	K. pneumoniae		0	2013	Siem Reap	Cambodia	Unknown	Unknown	Environmental sample on unit											100	202	0	0	4574783	29723	30328	Forward	2.72e-130	401
42235	SRR7867327	K. pneumoniae		0	2016	First affiliated hospital of jiamusi University	China	Human	Human	Unknown											100	202	0	0	4580733	8284	8889	Forward	2.6e-130	401
42338	SRR9637630	K. pneumoniae		0	2017	Seattle	USA	Unknown	Unknown	Laboratory											100	202	0	0	4596579	12878	13483	Forward	2.55e-130	401
42499	SRR7867328	K. pneumoniae		0	2016	First affiliated hospital of jiamusi University	China	Human	Human	Unknown											100	202	0	0	4622878	7380	7985	Reverse	2.62e-130	401
42502	SRR7867325	K. pneumoniae		0	2016	First affiliated hospital of jiamusi University	China	Human	Human	Unknown											100	202	0	0	4623182	7380	7985	Reverse	2.6e-130	401
42585	SRR5386572	K. pneumoniae		0	2013	Houston	USA	Human	Human	Blood											100	202	0	0	4635639	3352	3957	Forward	2.47e-130	401
42621	SRR9858758	K. pneumoniae		0	2013	New York City, NY	USA	Human	Human	Respiratory											100	202	0	0	4641625	7607	8212	Reverse	2.62e-130	401
42739	SRR9858759	K. pneumoniae		0	2013	New York City, NY	USA	Human	Human	Abdominal											100	202	0	0	4660235	7607	8212	Reverse	2.48e-130	401
42757	SRR4065664	K. pneumoniae		0	2014	Unknown	USA	Human	Human	Urine											100	202	0	0	4662752	23165	23770	Reverse	2.51e-130	401
42766	SRR9637639	K. pneumoniae		0	2017	Seattle	USA	Unknown	Unknown	Laboratory											100	202	0	0	4663598	3378	3983	Forward	2.49e-130	401
42803	SRR7867326	K. pneumoniae		0	2016	First affiliated hospital of jiamusi University	China	Human	Human	Unknown											100	202	0	0	4669268	7380	7985	Reverse	2.6e-130	401
42806	SRR5666623	K. pneumoniae		0	2014	Unknown	USA	Human	Human	Urine											100	202	0	0	4669670	23165	23770	Reverse	2.51e-130	401
42809	SRR9637633	K. pneumoniae		0	2017	Seattle	USA	Unknown	Unknown	Laboratory											100	202	0	0	4670261	12878	13483	Forward	2.55e-130	401
42830	SRR6686523	K. pneumoniae		0	2015	Massachusetts, Boston	USA	Human	Human	Unknown											100	202	0	0	4673048	7609	8214	Reverse	2.57e-130	401
42840	SRR9637638	K. pneumoniae		0	2017	Seattle	USA	Unknown	Unknown	Laboratory											100	202	0	0	4674692	27160	27765	Reverse	2.53e-130	401
42841	SRR9637626	K. pneumoniae		0	2017	Seattle	USA	Unknown	Unknown	Laboratory											100	202	0	0	4674724	7635	8240	Reverse	2.53e-130	401
42844	SRR9637612	K. pneumoniae		0	2017	Seattle	USA	Unknown	Unknown	Laboratory											100	202	0	0	4675068	12878	13483	Forward	2.51e-130	401
42886	SRR9637613	K. pneumoniae		0	2017	Seattle	USA	Unknown	Unknown	Laboratory											100	202	0	0	4680526	27160	27765	Reverse	2.53e-130	401
42889	SRR9637634	K. pneumoniae		0	2017	Seattle	USA	Unknown	Unknown	Laboratory											100	202	0	0	4680765	7635	8240	Reverse	2.5e-130	401
42891	SRR9637629	K. pneumoniae		0	2017	Seattle	USA	Unknown	Unknown	Laboratory											100	202	0	0	4681085	12878	13483	Forward	2.56e-130	401
42894	SRR9637627	K. pneumoniae		0	2017	Seattle	USA	Unknown	Unknown	Laboratory											100	202	0	0	4681325	27160	27765	Reverse	2.55e-130	401
42917	SRR9637628	K. pneumoniae		0	2017	Seattle	USA	Unknown	Unknown	Laboratory											100	202	0	0	4684461	12878	13483	Forward	2.56e-130	401
42919	SRR7899092	K. pneumoniae		0	2004	Unknown	USA	Human	Human	Vaginal											100	202	0	0	4684794	12964	13569	Forward	2.49e-130	401
42921	SRR8199435	K. pneumoniae		0	2016	Pittsburgh, Pennsylvania	USA	Human	Human	Sputum											100	202	0	0	4684942	8312	8917	Reverse	2.57e-130	401
42949	SRR9637614	K. pneumoniae		0	2017	Seattle	USA	Unknown	Unknown	Laboratory											100	202	0	0	4688126	12878	13483	Forward	2.51e-130	401
42972	SRR9637632	K. pneumoniae		0	2017	Seattle	USA	Unknown	Unknown	Laboratory											100	202	0	0	4691068	12878	13483	Forward	2.56e-130	401
42978	SRR9637631	K. pneumoniae		0	2017	Seattle	USA	Unknown	Unknown	Laboratory											100	202	0	0	4691647	27160	27765	Reverse	2.55e-130	401
43035	SRR5973309	K. pneumoniae		0	2017	Houston	USA	Human	Human	Urine											100	202	0	0	4697840	32553	33158	Reverse	2.53e-130	401
43047	SRR9637635	K. pneumoniae		0	2017	Seattle	USA	Unknown	Unknown	Laboratory											100	202	0	0	4698764	27160	27765	Reverse	2.55e-130	401
43072	SRR3051213	K. pneumoniae		0	2010	Oxford	UK	Human	Human	Blood											100	202	0	0	4701180	11544	12149	Forward	2.51e-130	401
43106	SRR9637640	K. pneumoniae		0	2017	Seattle	USA	Unknown	Unknown	Laboratory											100	202	0	0	4704328	7635	8240	Reverse	2.53e-130	401
43303	SRR8174945	K. pneumoniae		0	2011	Dar es Salaam	Tanzania	Human	Human	Faeces											100	202	0	0	4723097	24275	24880	Reverse	2.5e-130	401
43342	SRR9858769	K. pneumoniae		0	2013	New York City, NY	USA	Human	Human	Respiratory											100	202	0	0	4726779	1731	2336	Forward	2.55e-130	401
43431	SRR6836082	K. pneumoniae		0	2017	California	USA	Human	Human	Blood bag											100	202	0	0	4735108	3198	3803	Forward	2.43e-130	401
43493	SRR5642096	K. pneumoniae		0	2013	Houston	USA	Human	Human	Bacteremia											100	202	0	0	4740765	1466	2071	Reverse	9.81e-133	401
43594	SRR6062000	K. pneumoniae		0	2015	Virginia	USA	Human	Human	Peri-rectal											100	202	0	0	4750254	7635	8240	Reverse	2.57e-130	401
43600	SRR5973324	K. pneumoniae		0	2017	Houston	USA	Human	Human	INC											100	202	0	0	4750856	16032	16637	Reverse	2.6e-130	401
43624	SRR6836088	K. pneumoniae		0	2017	California	USA	Human	Human	Unknown											100	202	0	0	4752973	3198	3803	Forward	2.4e-130	401
43640	SRR5973302	K. pneumoniae		0	2017	Houston	USA	Human	Human	Urine											100	202	0	0	4754345	13759	14364	Forward	2.47e-130	401
43642	SRR5973253	K. pneumoniae		0	2017	Houston	USA	Human	Human	Urine											100	202	0	0	4754531	14059	14664	Forward	2.58e-130	401
43681	SRR6836083	K. pneumoniae		0	2017	California	USA	Human	Human	Blood bag											100	202	0	0	4758230	3198	3803	Forward	2.4e-130	401
43725	SRR5386708	K. pneumoniae		0	2014	Houston	USA	Human	Human	Respiratory											100	202	0	0	4762440	12983	13588	Forward	2.59e-130	401
43762	SRR5973362	K. pneumoniae		0	2017	Houston	USA	Human	Human	Urine											100	202	0	0	4765594	4843	5448	Reverse	2.5e-130	401
43781	SRR8738426	K. pneumoniae		0	2011	Loyola University	USA	Human	Human	Unknown											100	202	0	0	4767302	7612	8217	Reverse	2.54e-130	401
43914	SRR2098710	K. pneumoniae		0	2012	Flagstaff, AZ	USA	Food	Food	Retail pork											100	202	0	0	4779687	20359	20964	Forward	2.47e-130	401
43918	SRR5806868	K. pneumoniae		0	2016	Boston	USA	Human	Human	Sputum											100	202	0	0	4780065	16026	16631	Reverse	2.47e-130	401
44030	SRR3051208	K. pneumoniae		0	2010	Oxford	UK	Human	Human	Blood											100	202	0	0	4790695	14275	14880	Forward	2.48e-130	401
44069	SRR9858806	K. pneumoniae		0	2013	New York City, NY	USA	Human	Human	Respiratory											100	202	0	0	4794489	1731	2336	Forward	2.55e-130	401
44084	SRR8738475	K. pneumoniae		0	2003	Woodland Clinic	USA	Human	Human	Unknown											100	202	0	0	4795785	12706	13311	Forward	2.44e-130	401
44379	SRR4302180	K. pneumoniae		0	2014	Unknown	Singapore	Human	Human	Unknown											100	202	0	0	4823568	7635	8240	Reverse	2.56e-130	401
44407	SRR5137065	K. pneumoniae		0	2014	Unknown	Czech Republic	Human	Human	Sputum											100	202	0	0	4825974	5529	6134	Reverse	2.33e-130	401
44536	SRR5387204	K. pneumoniae		0	2015	Houston	USA	Human	Human	Urine											100	202	0	0	4838194	4021	4626	Forward	2.55e-130	401
44551	SRR5973297	K. pneumoniae		0	2017	Houston	USA	Human	Human	Urine											100	202	0	0	4839680	16511	17116	Reverse	2.54e-130	401
44665	SRR3051212	K. pneumoniae		0	2010	Oxford	UK	Human	Human	Blood											100	202	0	0	4850257	17648	18253	Reverse	2.53e-130	401
44765	SRR8174996	K. pneumoniae		0	2010	Dar es Salaam	Tanzania	Human	Human	Faeces											100	202	0	0	4859800	1199	1804	Forward	2.56e-130	401
44791	SRR3051237	K. pneumoniae		0	2011	Oxford	UK	Human	Human	Blood											100	202	0	0	4862193	7635	8240	Reverse	2.5e-130	401
44815	SRR3051088	K. pneumoniae		0	2011	Oxford	UK	Human	Human	Blood											100	202	0	0	4864133	38730	39335	Reverse	2.45e-130	401
44894	SRR8175006	K. pneumoniae		0	2011	Dar es Salaam	Tanzania	Human	Human	Faeces											100	202	0	0	4871832	8646	9251	Reverse	2.62e-130	401
45358	SRR3051147	K. pneumoniae		0	2012	Oxford	UK	Human	Human	Blood											100	202	0	0	4914973	16027	16632	Reverse	2.64e-130	401
45414	SRR3051150	K. pneumoniae		0	2012	Oxford	UK	Human	Human	Blood											100	202	0	0	4919662	38730	39335	Reverse	2.47e-130	401
45547	SRR9637641	K. pneumoniae		0	2017	Seattle	USA	Unknown	Unknown	Laboratory											100	202	0	0	4931330	27160	27765	Reverse	2.54e-130	401
45636	SRR5386171	K. pneumoniae		0	2012	Houston	USA	Human	Human	Drain											100	202	0	0	4939684	1707	2312	Forward	2.47e-130	401
45714	SRR3051153	K. pneumoniae		0	2008	Oxford	UK	Human	Human	Blood											100	202	0	0	4946678	7632	8237	Reverse	2.6e-130	401
45717	SRR8175002	K. pneumoniae		0	2010	Dar es Salaam	Tanzania	Human	Human	Faeces											100	202	0	0	4946867	13226	13831	Forward	2.52e-130	401
45800	SRR5082329	K. pneumoniae		0	2009	Alice Springs	Australia	Human	Human	Blood											100	202	0	0	4955353	16486	17091	Reverse	2.48e-130	401
46143	SRR6836081	K. pneumoniae		0	2017	California	USA	Human	Human	Platelet bag											100	202	0	0	4987703	7635	8240	Reverse	2.4e-130	401
46157	SRR5973388	K. pneumoniae		0	2017	Houston	USA	Human	Human	Urine											100	202	0	0	4989028	3377	3982	Forward	2.43e-130	401
46200	SRR4302219	K. pneumoniae		0	2015	Unknown	Singapore	Human	Human	Unknown											100	202	0	0	4992728	16509	17114	Reverse	2.57e-130	401
46370	SRR5341978	K. pneumoniae		0	2016	Boston	USA	Human	Human	Sputum											100	202	0	0	5008493	12159	12764	Forward	2.63e-130	401
46477	SRR5973374	K. pneumoniae		0	2017	Houston	USA	Human	Human	Urine											100	202	0	0	5018747	13844	14449	Forward	2.58e-130	401
46510	SRR6836084	K. pneumoniae		0	2017	California	USA	Human	Human	Blood											100	202	0	0	5022741	16871	17476	Reverse	2.43e-130	401
46604	kpn-48	K. pneumoniae			2021	Shenzhen	China	Human	human	blood											100	202	0	0	5037477	3239	3844	Forward	2.6e-130	401
46607	CH42-2	K. pneumoniae			2019	Chennai	India	Human	Human	Stool	Colonisation		Apollo hospitals, Chennai							JAOUYG01	100	202	0	0	5038540	7586	8191	Reverse	2.38e-130	401
46613	CH113	K. pneumoniae			2020	Chennai	India	Human	Human	Stool	Colonisation		Apollo hospitals, Chennai							JAOUYN01	100	202	0	0	5039192	6553	7158	Reverse	2.34e-130	401
46623	EH193	K. pneumoniae			2020	Chennai	India	Human	Human	Stool	Colonisation		Apollo hospitals, Chennai							JAOUYX01	100	202	0	0	5040138	1632	2237	Forward	7.29e-138	401
46624	CH305-2	K. pneumoniae			2020	Chennai	India	Human	Human	Stool	Colonisation		Apollo hospitals, Chennai							JAOUYY01	100	202	0	0	5040610	1692	2297	Forward	2.44e-130	401
46645	ACC11468A15	K. pneumoniae			2023	Stockholm	Sweden	Unknown	unknown	unknown											100	202	0	0	5046089	14615	15220	Forward	2.52e-130	401
46977	GCA_002182575.1	K. pneumoniae	Kp1 (7 loci)		0	Unknown	USA	Unknown	Unknown	Unknown										SAMN06218051	100	202	0	0	5096057	7621	8226	Reverse	2.53e-130	401
47009	GCA_900493865.1	K. pneumoniae	Kp1 (7 loci)		0	Unknown	Thailand	Unknown	Unknown	Unknown										SAMEA4364593	100	202	0	0	5099551	14469	15074	Forward	2.56e-130	401
47066	GCA_900494225.1	K. pneumoniae	Kp1 (7 loci)		0	Unknown	Thailand	Unknown	Unknown	Unknown										SAMEA4364654	100	202	0	0	5104885	4782	5387	Reverse	2.52e-130	401
47085	GCA_900493355.1	K. pneumoniae	Kp1 (7 loci)		0	Unknown	Thailand	Unknown	Unknown	Unknown										SAMEA4394721	100	202	0	0	5107104	16724	17329	Forward	2.49e-130	401
47267	GCA_002412175.1	K. pneumoniae	Kp1 (7 loci)		0	Unknown	Switzerland	Unknown	Unknown	Unknown										SAMN07196567	100	202	0	0	5128777	16538	17143	Reverse	2.45e-130	401
47444	GCA_002909695.1	K. pneumoniae	Kp1 (7 loci)		0	Unknown	India	Unknown	Unknown	Unknown										SAMN08388776	100	202	0	0	5143134	9766	10371	Forward	2.55e-130	401
47617	GCA_001702405.1	K. pneumoniae	Kp1 (7 loci)		0	Unknown	Brazil	Unknown	Unknown	Unknown										SAMN05505089	100	202	0	0	5166874	3212	3817	Forward	2.65e-130	401
48009	GCA_002855375.1	K. pneumoniae	Kp1 (7 loci)		0	Unknown	Colombia	Unknown	Unknown	Unknown										SAMN06629623	100	202	0	0	5190333	7962	8567	Reverse	2.43e-130	401
48052	GCA_002854255.1	K. pneumoniae	Kp1 (7 loci)		0	Unknown	Colombia	Unknown	Unknown	Unknown										SAMN06629670	100	202	0	0	5194733	7549	8154	Reverse	2.6e-130	401
48310	GCA_003992345.1	K. pneumoniae			0	Unknown	China	Unknown	Unknown	Unknown										SAMN10651544	100	202	0	0	5231506	18680	19285	Reverse	2.45e-130	401
48337	GCA_900511335.1	K. pneumoniae	Kp1 (7 loci)		0	Unknown	Austria	Unknown	Unknown	Unknown										SAMEA3499902	100	202	0	0	5233785	12958	13563	Forward	2.53e-130	401
48825	GCA_900505845.1	K. pneumoniae	Kp1 (7 loci)		0	Unknown	Croatia	Unknown	Unknown	Unknown										SAMEA3721048	100	202	0	0	5297072	12872	13477	Forward	2.54e-130	401
48962	GCA_900513005.1	K. pneumoniae	Kp1 (7 loci)		0	Unknown	Israel	Unknown	Unknown	Unknown										SAMEA3538493	100	202	0	0	5315057	12743	13348	Forward	2.46e-130	401
49399	GCA_900510315.1	K. pneumoniae	Kp1 (7 loci)		0	Unknown	Poland	Unknown	Unknown	Unknown										SAMEA3499957	100	202	0	0	5367780	17532	18137	Reverse	2.53e-130	401
49723	GCA_900507685.1	K. pneumoniae	Kp1 (7 loci)		0	Unknown	Turkey	Unknown	Unknown	Unknown										SAMEA3729655	100	202	0	0	5414785	28835	29440	Reverse	2.57e-130	401
49818	GCA_900508785.1	K. pneumoniae	Kp1 (7 loci)		0	Unknown	Turkey	Unknown	Unknown	Unknown										SAMEA3729794	100	202	0	0	5425438	37442	38047	Reverse	2.54e-130	401
49825	GCA_900508855.1	K. pneumoniae	Kp1 (7 loci)		0	Unknown	Turkey	Unknown	Unknown	Unknown										SAMEA3729820	100	202	0	0	5426327	4216	4821	Reverse	2.26e-130	401
50107	GCA_900498675.1	K. pneumoniae	Kp1 (7 loci)		0	Unknown	Germany	Unknown	Unknown	Unknown										SAMEA4807866	100	202	0	0	5462362	82095	82700	Reverse	2.55e-130	401
50108	GCA_900498795.1	K. pneumoniae	Kp1 (7 loci)		0	Unknown	Germany	Unknown	Unknown	Unknown										SAMEA4807868	100	202	0	0	5462436	66627	67232	Forward	2.58e-130	401
50116	GCA_900498765.1	K. pneumoniae	Kp1 (7 loci)		0	Unknown	Germany	Unknown	Unknown	Unknown										SAMEA4807875	100	202	0	0	5463257	3460	4065	Forward	2.56e-130	401
50262	GCA_900084085.1	K. pneumoniae	Kp1 (7 loci)		0	Unknown	UK	Unknown	Unknown	Unknown										SAMEA2273673	100	202	0	0	5474408	14412	15017	Forward	2.5e-130	401
50284	GCA_900086305.1	K. quasipneumoniae subsp. quasipneumoniae	Kp2 (7 loci)		0	Unknown	UK	Unknown	Unknown	Unknown										SAMEA2273696	100	202	0	0	5475990	20982	21587	Forward	2.65e-130	401
50369	GCA_900084695.1	K. pneumoniae	Kp1 (7 loci)		0	Unknown	UK	Unknown	Unknown	Unknown										SAMEA2273527	100	202	0	0	5481110	39849	40454	Forward	2.58e-130	401
50448	GCA_900086095.1	K. pneumoniae	Mixed: Kp1 (6 loci), Kp3/Kp1 (1 locus)		0	Unknown	UK	Unknown	Unknown	Unknown										SAMEA2273586	100	202	0	0	5487222	3346	3951	Forward	2.42e-130	401
50483	GCA_900407025.1	K. pneumoniae	Kp1 (7 loci)		0	Unknown	Tanzania	Unknown	Unknown	Unknown										SAMEA4646297	100	202	0	0	5489957	1759	2364	Forward	2.51e-130	401
50486	GCA_900407065.1	K. pneumoniae	Kp1 (7 loci)		0	Unknown	Tanzania	Unknown	Unknown	Unknown										SAMEA4646305	100	202	0	0	5490419	1210	1815	Forward	2.59e-130	401
50503	GCA_900407265.1	K. pneumoniae	Kp1 (7 loci)		0	Unknown	Tanzania	Unknown	Unknown	Unknown										SAMEA4646325	100	202	0	0	5494339	1759	2364	Forward	2.59e-130	401
50533	GCA_900176855.1	K. pneumoniae	Kp1 (7 loci)		0	Unknown	Morocco	Unknown	Unknown	Unknown										SAMEA103975584	100	202	0	0	5496806	8234	8839	Reverse	2.49e-130	401
50541	GCA_001678695.1	K. pneumoniae	Kp1 (7 loci)		0	Unknown	Unknown	Unknown	Unknown	Unknown										SAMN05300423	100	202	0	0	5497690	1590	2195	Forward	2.46e-130	401
50576	GCA_003225835.1	K. pneumoniae	Kp1 (7 loci)		0	Unknown	Spain	Unknown	Unknown	Unknown										SAMN09104655	100	202	0	0	5501043	53083	53688	Reverse	2.75e-130	401
50595	GCA_003226095.1	K. pneumoniae	Kp1 (7 loci)		0	Unknown	Spain	Unknown	Unknown	Unknown										SAMN09104656	100	202	0	0	5502837	3064522	3065127	Reverse	2.53e-130	401
50688	GCA_003057335.1	K. pneumoniae	Kp1 (7 loci)		0	Unknown	Lebanon	Unknown	Unknown	Unknown										SAMN08667449	100	202	0	0	5511097	42844	43449	Reverse	2.51e-130	401
50716	GCA_900607545.1	K. variicola subsp. variicola	Kp3 (7 loci)		0	Unknown	Switzerland	Unknown	Unknown	Unknown										SAMEA4916044	100	202	0	0	5513033	94672	95277	Reverse	2.86e-130	401
50892	GCA_002262015.1	K. pneumoniae	Kp1 (7 loci)		0	Unknown	China	Unknown	Unknown	Unknown										SAMN07251834	100	202	0	0	5531780	14431	15036	Forward	2.55e-130	401
50894	GCA_002261915.1	K. pneumoniae	Kp1 (7 loci)		0	Unknown	China	Unknown	Unknown	Unknown										SAMN07251836	100	202	0	0	5531953	14522	15127	Forward	2.56e-130	401
50896	GCA_002261895.1	K. pneumoniae	Kp1 (7 loci)		0	Unknown	China	Unknown	Unknown	Unknown										SAMN07251838	100	202	0	0	5532063	14431	15036	Forward	2.56e-130	401
50897	GCA_002261815.1	K. pneumoniae	Kp1 (7 loci)		0	Unknown	China	Unknown	Unknown	Unknown										SAMN07251839	100	202	0	0	5532190	7663	8268	Reverse	2.52e-130	401
50899	GCA_004014965.1	K. pneumoniae	Kp1 (7 loci)		0	Unknown	South Korea	Unknown	Unknown	Unknown										SAMN08281173	100	202	0	0	5532366	5967	6572	Forward	2.52e-130	401
50901	GCA_002261855.1	K. pneumoniae	Kp1 (7 loci)		0	Unknown	China	Unknown	Unknown	Unknown										SAMN07251842	100	202	0	0	5532584	16757	17362	Reverse	2.56e-130	401
50972	GCA_002152555.1	K. pneumoniae	Kp1 (7 loci)		0	Unknown	USA	Unknown	Unknown	Unknown										SAMN04521907	100	202	0	0	5538819	96728	97333	Forward	2.79e-130	401
51013	GCA_001185665.1	K. pneumoniae	Kp1 (7 loci)		0	Unknown	Unknown	Unknown	Unknown	Unknown										SAMN03280386	100	202	0	0	5539615	59115	59720	Forward	2.81e-130	401
51083	GCA_900451875.1	K. quasipneumoniae subsp. similipneumoniae	Kp4 (7 loci)		0	Unknown	USA	Unknown	Unknown	Unknown										SAMEA3403055	100	202	0	0	5548933	107106	107711	Forward	2.59e-130	401
51136	GCA_000943155.1	K. pneumoniae	Kp1 (7 loci)		0	Unknown	Nepal	Unknown	Unknown	Unknown										SAMEA2064505	100	202	0	0	5549555	2880	3485	Forward	2.48e-130	401
51200	GCA_900092845.1	K. quasipneumoniae subsp. similipneumoniae	Kp4 (7 loci)		0	Unknown	Thailand	Unknown	Unknown	Unknown										SAMEA3531844	100	202	0	0	5555353	41385	41990	Forward	2.69e-130	401
51216	GCA_900093465.1	K. pneumoniae	Kp1 (7 loci)		0	Unknown	Thailand	Unknown	Unknown	Unknown										SAMEA3531903	100	202	0	0	5556309	8742	9347	Reverse	2.56e-130	401
51222	GCA_004296395.1	K. pneumoniae	Kp1 (7 loci)		0	Unknown	India	Unknown	Unknown	Unknown										SAMN10411878	100	202	0	0	5557249	6721	7326	Reverse	2.52e-130	401
51276	GCA_002186585.1	K. pneumoniae	Kp1 (7 loci)		0	Unknown	Nigeria	Unknown	Unknown	Unknown										SAMN05960879	100	202	0	0	5563754	4226	4831	Forward	2.58e-130	401
51278	GCA_002186505.1	K. pneumoniae	Kp1 (7 loci)		0	Unknown	Nigeria	Unknown	Unknown	Unknown										SAMN05960881	100	202	0	0	5563912	4226	4831	Forward	2.58e-130	401
51973	GCA_002852895.1	K. pneumoniae	Kp1 (7 loci)		0	Unknown	China	Unknown	Unknown	Unknown										SAMN07609118	100	202	0	0	5637628	1445	2050	Forward	2.39e-130	401
52080	GCA_000710095.1	K. pneumoniae	Kp1 (7 loci)		0	Unknown	USA	Unknown	Unknown	Unknown										SAMN02767132	100	202	0	0	5650841	1718	2323	Forward	2.47e-130	401
52081	GCA_003957455.1	K. pneumoniae	Kp1 (7 loci)		0	Unknown	Unknown	Unknown	Unknown	Unknown										SAMN09928108	100	202	0	0	5650867	4051	4656	Forward	2.56e-130	401
52121	GCA_004311165.1	K. pneumoniae	Kp1 (7 loci)		0	Unknown	Japan	Unknown	Unknown	Unknown										SAMD00129526	100	202	0	0	5654311	6572	7177	Forward	2.49e-130	401
52134	GCA_004311645.1	K. pneumoniae	Kp1 (7 loci)		0	Unknown	Japan	Unknown	Unknown	Unknown										SAMD00129550	100	202	0	0	5655862	12949	13554	Forward	2.53e-130	401
52164	GCA_004312485.1	K. pneumoniae	Kp1 (7 loci)		0	Unknown	Japan	Unknown	Unknown	Unknown										SAMD00129592	100	202	0	0	5658394	12154	12759	Forward	2.46e-130	401
52209	GCA_004313705.1	K. pneumoniae	Kp1 (7 loci)		0	Unknown	Japan	Unknown	Unknown	Unknown										SAMD00129653	100	202	0	0	5663389	1244	1849	Forward	2.62e-130	401
52238	GCA_003175675.1	K. pneumoniae	Kp1 (7 loci)		0	Unknown	Unknown	Unknown	Unknown	Unknown										SAMD00115685	100	202	0	0	5670014	7950	8555	Reverse	2.57e-130	401
52432	GCA_900173265.1	K. pneumoniae	Kp1 (7 loci)		0	Unknown	UK	Unknown	Unknown	Unknown										SAMEA4362601	100	202	0	0	5688842	51673	52278	Reverse	2.46e-130	401
52433	GCA_900173295.1	K. pneumoniae	Kp1 (7 loci)		0	Unknown	UK	Unknown	Unknown	Unknown										SAMEA4362602	100	202	0	0	5688901	16492	17097	Reverse	2.47e-130	401
52434	GCA_900173275.1	K. pneumoniae	Kp1 (7 loci)		0	Unknown	UK	Unknown	Unknown	Unknown										SAMEA4362603	100	202	0	0	5688941	51652	52257	Reverse	2.46e-130	401
52468	GCA_900173485.1	K. pneumoniae	Kp1 (7 loci)		0	Unknown	UK	Unknown	Unknown	Unknown										SAMEA4362623	100	202	0	0	5690967	1631	2236	Reverse	2.34e-130	401
52472	GCA_900173925.1	K. pneumoniae	Kp1 (7 loci)		0	Unknown	UK	Unknown	Unknown	Unknown										SAMEA4362665	100	202	0	0	5691382	22970	23575	Reverse	2.6e-130	401
52757	GCA_003261795.1	K. pneumoniae	Kp1 (7 loci)		0	Unknown	China	Unknown	Unknown	Unknown										SAMN08932872	100	202	0	0	5717069	33262	33867	Reverse	2.57e-130	401
52881	GCA_003195675.1	K. pneumoniae	Kp1 (7 loci)		0	Unknown	USA	Unknown	Unknown	Unknown										SAMN09266876	100	202	0	0	5733904	3355	3960	Forward	2.67e-130	401
52928	GCA_000349245.1	K. quasipneumoniae subsp. similipneumoniae	Kp4 (7 loci)		0	Unknown	Unknown	Unknown	Unknown	Unknown										SAMN02471908	100	202	0	0	5739127	1925	2530	Forward	2.48e-130	401
52929	GCA_001596075.2	K. quasipneumoniae subsp. similipneumoniae	Kp4 (7 loci)		0	Unknown	USA	Unknown	Unknown	Unknown										SAMN04382091	100	202	0	0	5739137	56465	57070	Forward	2.59e-130	401
52930	GCA_002953295.1	K. quasipneumoniae subsp. similipneumoniae	Kp4 (7 loci)		0	Unknown	USA	Unknown	Unknown	Unknown										SAMN03996259	100	202	0	0	5739140	136136	136741	Forward	2.59e-130	401
52937	GCA_001715345.1	K. quasipneumoniae subsp. similipneumoniae	Kp4 (7 loci)		0	Unknown	Brazil	Unknown	Unknown	Unknown										SAMN05505619	100	202	0	0	5739318	27449	28054	Reverse	2.81e-130	401
52941	GCA_002853875.1	K. quasipneumoniae subsp. quasipneumoniae	Kp2 (7 loci)		0	Unknown	Colombia	Unknown	Unknown	Unknown										SAMN06629697	100	202	0	0	5739714	12883	13488	Forward	2.58e-130	401
52945	GCA_002853695.1	K. quasipneumoniae subsp. quasipneumoniae	Kp2 (7 loci)		0	Unknown	Colombia	Unknown	Unknown	Unknown										SAMN06629706	100	202	0	0	5740068	4767	5372	Reverse	2.64e-130	401
52946	GCA_002853615.1	K. quasipneumoniae subsp. quasipneumoniae	Kp2 (7 loci)		0	Unknown	Colombia	Unknown	Unknown	Unknown										SAMN06629707	100	202	0	0	5740328	8052	8657	Reverse	2.62e-130	401
52950	GCA_002851315.1	K. quasipneumoniae subsp. quasipneumoniae	Kp2 (7 loci)		0	Unknown	Colombia	Unknown	Unknown	Unknown										SAMN06629578	100	202	0	0	5740741	8373	8978	Reverse	2.57e-130	401
52952	GCA_002855355.1	K. quasipneumoniae subsp. quasipneumoniae	Kp2 (7 loci)		0	Unknown	Colombia	Unknown	Unknown	Unknown										SAMN06629626	100	202	0	0	5740944	34553	35158	Reverse	2.56e-130	401
52956	GCA_002851295.1	K. quasipneumoniae subsp. quasipneumoniae	Mixed: Kp2 (6 loci), Kp4 (1 locus)		0	Unknown	Colombia	Unknown	Unknown	Unknown										SAMN06629583	100	202	0	0	5741375	3476	4081	Forward	2.6e-130	401
52968	GCA_900509225.1	K. quasipneumoniae subsp. quasipneumoniae	Kp2 (7 loci)		0	Unknown	Israel	Unknown	Unknown	Unknown										SAMEA3538481	100	202	0	0	5742218	21714	22319	Reverse	2.53e-130	401
52977	GCA_002239895.2	K. quasipneumoniae subsp. similipneumoniae	Kp4 (7 loci)		0	Unknown	Nigeria	Unknown	Unknown	Unknown										SAMN05960932	100	202	0	0	5743023	210839	211444	Reverse	2.79e-130	401
53005	GCA_002188215.1	K. quasipneumoniae subsp. quasipneumoniae	Kp2 (7 loci)		0	Unknown	Nigeria	Unknown	Unknown	Unknown										SAMN05960947	100	202	0	0	5745369	7616	8221	Reverse	2.68e-130	401
53089	GCA_003181175.1	K. quasipneumoniae subsp. similipneumoniae	Kp4 (7 loci)		0	Unknown	USA	Unknown	Unknown	Unknown										SAMN09245763	100	202	0	0	5755668	13288	13893	Forward	2.59e-130	401
53093	GCA_002187215.1	K. quasipneumoniae subsp. similipneumoniae	Kp4 (7 loci)		0	Unknown	Nigeria	Unknown	Unknown	Unknown										SAMN05960931	100	202	0	0	5756001	33831	34436	Reverse	2.71e-130	401
53094	GCA_002188025.1	K. quasipneumoniae subsp. similipneumoniae	Kp4 (7 loci)		0	Unknown	Nigeria	Unknown	Unknown	Unknown										SAMN05960934	100	202	0	0	5756166	33831	34436	Reverse	2.71e-130	401
53095	GCA_002187225.1	K. quasipneumoniae subsp. similipneumoniae	Kp4 (7 loci)		0	Unknown	Nigeria	Unknown	Unknown	Unknown										SAMN05960936	100	202	0	0	5756340	33831	34436	Reverse	2.71e-130	401
53096	GCA_002187175.1	K. quasipneumoniae subsp. similipneumoniae	Kp4 (7 loci)		0	Unknown	Nigeria	Unknown	Unknown	Unknown										SAMN05960939	100	202	0	0	5756467	33831	34436	Reverse	2.71e-130	401
53098	GCA_002187935.3	K. quasipneumoniae subsp. similipneumoniae	Kp4 (7 loci)		0	Unknown	Nigeria	Unknown	Unknown	Unknown										SAMN05960914	100	202	0	0	5756580	210805	211410	Reverse	2.75e-130	401
53146	GCA_003195585.1	K. quasipneumoniae subsp. quasipneumoniae	Mixed: Kp2 (6 loci), Kp3/Kp1 (1 locus)		0	Unknown	USA	Unknown	Unknown	Unknown										SAMN09266888	100	202	0	0	5763416	7616	8221	Reverse	2.52e-130	401
53152	GCA_900509435.1	K. quasivariicola	Kp6 (7 loci)		0	Unknown	Italy	Unknown	Unknown	Unknown										SAMEA3538780	100	202	0	0	5764036	3391	3996	Forward	2.69e-130	401
53170	GCA_001807705.1	K. variicola subsp. variicola	Mixed: Kp3 (6 loci), Kp5 (1 locus)		0	Unknown	Unknown	Unknown	Unknown	Unknown										SAMN03436218	100	202	0	0	5765946	35224	35829	Reverse	2.76e-130	401
53266	GCA_001034045.1	K. variicola subsp. variicola	Kp3 (7 loci)		0	Unknown	Unknown	Unknown	Unknown	Unknown										SAMN03280414	100	202	0	0	5773871	103644	104249	Reverse	2.7e-130	401
53276	GCA_900509855.1	K. variicola subsp. variicola	Mixed: Kp3 (6 loci), Kp5 (1 locus)		0	Unknown	Belgium	Unknown	Unknown	Unknown										SAMEA3727619	100	202	0	0	5774551	11580	12185	Forward	2.71e-130	401
53290	GCA_900509635.1	K. variicola subsp. variicola	Kp3 (7 loci)		0	Unknown	Greece	Unknown	Unknown	Unknown										SAMEA3649612	100	202	0	0	5775502	7629	8234	Reverse	2.7e-130	401
53328	GCA_900498425.1	K. variicola subsp. variicola	Mixed: Kp3 (6 loci), Kp5 (1 locus)		0	Unknown	Germany	Unknown	Unknown	Unknown										SAMEA4807835	100	202	0	0	5779749	1906	2511	Forward	2.71e-130	401
53333	GCA_900498325.1	K. variicola subsp. variicola	Mixed: Kp3 (6 loci), Kp5 (1 locus)		0	Unknown	Germany	Unknown	Unknown	Unknown										SAMEA4807826	100	202	0	0	5780411	11564	12169	Forward	2.72e-130	401
53336	GCA_900498535.1	K. variicola subsp. variicola	Mixed: Kp3 (6 loci), Kp5 (1 locus)		0	Unknown	Germany	Unknown	Unknown	Unknown										SAMEA4807829	100	202	0	0	5780726	11564	12169	Forward	2.72e-130	401
53337	GCA_900498515.1	K. variicola subsp. variicola	Mixed: Kp3 (6 loci), Kp5 (1 locus)		0	Unknown	Germany	Unknown	Unknown	Unknown										SAMEA4807830	100	202	0	0	5780843	1906	2511	Forward	2.7e-130	401
53338	GCA_900498375.1	K. variicola subsp. variicola	Mixed: Kp3 (6 loci), Kp5 (1 locus)		0	Unknown	Germany	Unknown	Unknown	Unknown										SAMEA4807832	100	202	0	0	5781079	11564	12169	Forward	2.68e-130	401
53339	GCA_002264565.1	K. variicola subsp. variicola	Kp3 (7 loci)		0	Unknown	China	Unknown	Unknown	Unknown										SAMN07345001	100	202	0	0	5781115	11525	12130	Reverse	2.89e-130	401
53341	GCA_900407075.1	K. variicola subsp. variicola	Kp3 (7 loci)		0	Unknown	Tanzania	Unknown	Unknown	Unknown										SAMEA4646301	100	202	0	0	5781605	35301	35906	Reverse	2.77e-130	401
53343	GCA_002179565.1	K. variicola subsp. variicola	Kp3 (7 loci)		0	Unknown	The Netherlands	Unknown	Unknown	Unknown										SAMN03281119	100	202	0	0	5781823	60483	61088	Reverse	2.71e-130	401
53351	GCA_001033825.1	K. variicola subsp. variicola	Mixed: Kp3 (6 loci), Kp5 (1 locus)		0	Unknown	Unknown	Unknown	Unknown	Unknown										SAMN03280403	100	202	0	0	5782404	13155	13760	Reverse	2.82e-130	401
53365	GCA_003037775.1	K. variicola subsp. variicola	Kp3 (7 loci)		0	Unknown	China	Unknown	Unknown	Unknown										SAMN08624692	100	202	0	0	5783637	33911	34516	Reverse	2.84e-130	401
53367	GCA_003036515.1	K. variicola subsp. variicola	Kp3 (7 loci)		0	Unknown	China	Unknown	Unknown	Unknown										SAMN08624694	100	202	0	0	5783892	33911	34516	Reverse	2.84e-130	401
53370	GCA_002416775.1	K. variicola subsp. variicola	Kp3 (7 loci)		0	Unknown	South Africa	Unknown	Unknown	Unknown										SAMN06106853	100	202	0	0	5784514	2080	2685	Forward	2.81e-130	401
53391	GCA_004312865.1	K. variicola subsp. variicola	Kp3 (7 loci)		0	Unknown	Japan	Unknown	Unknown	Unknown										SAMD00129611	100	202	0	0	5787149	1209	1814	Forward	1.42e-132	401
53401	GCA_000567005.1	K. variicola subsp. variicola	Mixed: Kp3 (6 loci), Kp5 (1 locus)		0	Unknown	USA	Unknown	Unknown	Unknown										SAMN02356598	100	202	0	0	5787659	154429	155034	Reverse	2.83e-130	401
53403	GCA_002164805.2	K. variicola subsp. variicola	Kp3 (7 loci)		0	Unknown	China	Unknown	Unknown	Unknown										SAMN06909163	100	202	0	0	5787670	41775	42380	Forward	2.89e-130	401
53440	GCA_003196105.1	K. variicola subsp. variicola	Kp3 (7 loci)		0	Unknown	USA	Unknown	Unknown	Unknown										SAMN09266836	100	202	0	0	5790290	12947	13552	Forward	2.58e-130	401
53770	GCA_900084645.1	K. pneumoniae	Kp1 (7 loci)		0	Unknown	UK	Unknown	Unknown	Unknown										SAMEA2273757	100	202	0	0	5859263	1902	2507	Forward	2.5e-130	401
53903	GCA_003413505.1	K. pneumoniae	Kp1 (7 loci)		0	Unknown	UK	Unknown	Unknown	Unknown										SAMN09809140	100	202	0	0	5869154	4050	4655	Forward	2.65e-130	401
53923	GCA_002152685.1	K. pneumoniae	Kp1 (7 loci)		0	Unknown	USA	Unknown	Unknown	Unknown										SAMN04521935	100	202	0	0	5873856	670014	670619	Reverse	2.66e-130	401
53954	GCA_900452155.1	K. pneumoniae	Kp1 (7 loci)		0	Unknown	Denmark	Unknown	Unknown	Unknown										SAMEA3307898	100	202	0	0	5874052	4957700	4958305	Reverse	2.64e-130	401
53961	GCA_900635945.1	K. quasipneumoniae subsp. similipneumoniae	Kp4 (7 loci)		0	Unknown	Unknown	Unknown	Unknown	Unknown										SAMEA3340630	100	202	0	0	5874075	4324208	4324813	Forward	2.5e-130	401
54124	GCA_003195325.1	K. pneumoniae	Kp1 (7 loci)		0	Unknown	USA	Unknown	Unknown	Unknown										SAMN09266893	100	202	0	0	5903161	7640	8245	Reverse	2.53e-130	401
54125	GCA_003196775.1	K. pneumoniae	Kp1 (7 loci)		0	Unknown	USA	Unknown	Unknown	Unknown										SAMN09266894	100	202	0	0	5903236	8203	8808	Reverse	2.47e-130	401
54169	23AR0036	K. quasipneumoniae subsp. similipneumoniae			2023	Auckland	New Zealand	Human	Human	urine											100	202	0	0	5910279	33290	33895	Reverse	2.54e-130	401
56452	GCA_022859645.1	K. pneumoniae			2019	Unknown	China	Unknown	Unknown	Unknown										SAMN23224813	100	202	0	0	6139561	7613	8218	Reverse	2.57e-130	401
56655	GCA_022863695.1	K. variicola subsp. variicola			2018	Unknown	China	Unknown	Unknown	Unknown										SAMN23224610	100	202	0	0	6158536	29948	30553	Reverse	2.81e-130	401
57201	40	K. pneumoniae			2019	Aberdeen	UK [Scotland]	Human	Human	Human											100	202	0	0	6237660	7911	8516	Forward	2.63e-130	401
57228	KMB-1239	K. pneumoniae			2022	Ružomberok	Slovakia	Human	Human	urinary catheter	urinary tract infection		Institute of Clinical Microbiology, Central Military Hospital, Ružomberok, Slovakia	KPC							100	202	0	0	6238538	5240	5845	Reverse	2.53e-130	401
57512	27040-19-0219	K. quasipneumoniae subsp. similipneumoniae			2020	unknown	Japan	Human	Human	urine						KL15	Full sequencing of CPS cluster				100	202	0	0	6269417	7698	8303	Reverse	2.55e-130	401
57637	EF31K_LFmu	K. pneumoniae			2018	Chachoengsao	Thailand	Food	Food	salt-fermented fish			"Molecular Microbiology Lab, Institute of Molecular Biosciences, Mahidol University, Thailand"	blaSHV-80;fosA;oqxA;oqxB						JAGPSI000000000	100	202	0	0	6280909	8308	8913	Reverse	2.51e-130	401
4891	SB5651	K. pneumoniae	Kp1 (7 loci)	0	2016	Pnom Penh	Cambodia		pregnant woman	Fecal sample	carriage		Institut Pasteur du Cambodge								99.505	202	1	0	378550	14210	14815	Forward	8.34e-130	399
16494	EC3571	K. quasipneumoniae subsp. similipneumoniae			2020	Singapore	Singapore	Human	Human	Blood											99.505	202	1	0	1763595	3160	3765	Reverse	1.43e-129	399
24758	ERR4920614	K. pneumoniae		0	2016	Unknown	South Africa	Human	Human	Blood											99.505	202	1	0	2942082	877	1482	Forward	1.09e-138	399
28741	ERR3416178	K. pneumoniae		0	2016	Unknown	Cambodia	Human	Human	Faecal											99.505	202	1	0	3288581	7632	8237	Reverse	8.35e-130	399
29925	ERR6294227	K. pneumoniae		0	2005	Unknown	Norway	Human	Human	blood											99.505	202	1	0	3396280	13008	13613	Forward	5.68e-129	397
33008	SRR12681403	K. pneumoniae		0	2019	New Delhi	India	Human	Human	sputum											99.505	202	1	0	3706794	16028	16633	Reverse	1.99e-129	399
41286	SRR18207181	K. pneumoniae		0	2002	Melbourne	Australia	Human	Human	urine											99.505	202	1	0	4505659	286788	287393	Forward	5.96e-130	400
41344	SRR18207317	K. pneumoniae		0	2002	Melbourne	Australia	Human	Human	mid-stream urine											99.505	202	1	0	4510131	95520	96125	Reverse	5.97e-130	400
41347	SRR18207322	K. pneumoniae		0	2002	Melbourne	Australia	Human	Human	urine catheter											99.505	202	1	0	4510299	95520	96125	Reverse	6.22e-130	400
42485	SRR8286510	K. pneumoniae		0	2016	Beijing, Peking University People's Hospital	China	Human	Human	Urine											99.505	202	1	0	4620257	72976	73581	Reverse	5.2e-130	400
47104	GCA_900492765.1	K. pneumoniae	Kp1 (7 loci)		0	Unknown	Thailand	Unknown	Unknown	Unknown										SAMEA23986168	99.505	202	1	0	5108294	290472	291077	Forward	6.24e-130	400
50073	GCA_002795485.1	K. pneumoniae	Kp1 (7 loci)		0	Unknown	Austria	Unknown	Unknown	Unknown										SAMN08005507	99.505	202	1	0	5458449	1615	2220	Reverse	5.51e-133	399
50075	GCA_002795445.1	K. pneumoniae	Kp1 (7 loci)		0	Unknown	Austria	Unknown	Unknown	Unknown										SAMN08005508	99.505	202	1	0	5458721	1387	1992	Forward	9.64e-135	399
50076	GCA_002795665.1	K. pneumoniae	Kp1 (7 loci)		0	Unknown	Austria	Unknown	Unknown	Unknown										SAMN08005509	99.505	202	1	0	5458897	8063	8668	Reverse	1.34e-129	399
50078	GCA_002795475.1	K. pneumoniae	Kp1 (7 loci)		0	Unknown	Austria	Unknown	Unknown	Unknown										SAMN08005510	99.505	202	1	0	5459156	1624	2229	Forward	1.34e-129	399
50080	GCA_002795465.1	K. pneumoniae	Kp1 (7 loci)		0	Unknown	Austria	Unknown	Unknown	Unknown										SAMN08005511	99.505	202	1	0	5459566	1882	2487	Reverse	2.35e-132	399
50092	GCA_002795635.1	K. pneumoniae	Kp1 (7 loci)		0	Unknown	Austria	Unknown	Unknown	Unknown										SAMN08000600	99.505	202	1	0	5461098	3382	3987	Forward	1.38e-129	399
50103	GCA_002795625.1	K. pneumoniae	Kp1 (7 loci)		0	Unknown	Austria	Unknown	Unknown	Unknown										SAMN08000620	99.505	202	1	0	5461920	1387	1992	Forward	9.64e-135	399
50113	GCA_002795685.1	K. pneumoniae	Kp1 (7 loci)		0	Unknown	Austria	Unknown	Unknown	Unknown										SAMN08000633	99.505	202	1	0	5462900	1387	1992	Forward	1.34e-129	399
50135	GCA_002795575.1	K. pneumoniae	Kp1 (7 loci)		0	Unknown	Austria	Unknown	Unknown	Unknown										SAMN08000638	99.505	202	1	0	5465030	8063	8668	Reverse	1.34e-129	399
50136	GCA_002795565.1	K. pneumoniae	Kp1 (7 loci)		0	Unknown	Austria	Unknown	Unknown	Unknown										SAMN08000651	99.505	202	1	0	5465163	9653	10258	Forward	1.36e-129	399
50138	GCA_002795535.1	K. pneumoniae	Kp1 (7 loci)		0	Unknown	Austria	Unknown	Unknown	Unknown										SAMN08005505	99.505	202	1	0	5465584	8	613	Forward	1.63e-136	399
50139	GCA_002795525.1	K. pneumoniae	Kp1 (7 loci)		0	Unknown	Austria	Unknown	Unknown	Unknown										SAMN08005506	99.505	202	1	0	5465774	8063	8668	Reverse	1.35e-129	399
51373	GCA_001701795.1	K. pneumoniae	Kp1 (7 loci)		0	Unknown	China	Unknown	Unknown	Unknown										SAMN05172944	99.505	202	1	0	5576699	7560	8165	Reverse	4.01e-130	400
50083	GCA_002795705.1	K. pneumoniae	Kp1 (7 loci)		0	Unknown	Austria	Unknown	Unknown	Unknown										SAMN08000598	99.5	200	1	0	5459950	3	602	Reverse	2.56e-143	395
50125	GCA_002795605.1	K. pneumoniae	Kp1 (7 loci)		0	Unknown	Austria	Unknown	Unknown	Unknown										SAMN08000637	99.49	196	1	0	5464036	8	595	Forward	9.67e-140	385
6322	SB5826	K. pneumoniae	Kp1 (7 loci)	0	2016		Senegal		pregnant woman	Fecal sample	carriage		Institut Pasteur of Senegal								99.01	202	2	0	676405	7610	8215	Reverse	2.37e-129	398
14326	SPARK_786_C1	K. pneumoniae		0	2017	Pavia province	Italy	Human	Human	Faeces			hospital_3								99.01	202	2	0	1551340	694	1299	Forward	2.39e-129	398
3157	UI_8601	K. pneumoniae	Kp1 (7 loci)	0	2006		Laos	Human	Human	Blood	Human_invasive	sterile	David Dance							ERS011893	98.02	202	4	0	213012	10449	11054	Forward	6.82e-127	391
4480	SB5434	K. pneumoniae	Kp1 (7 loci)	0	2016		Madagascar		pregnant woman	Fecal sample	carriage		Institut Pasteur of Madagascar								98.02	202	4	0	329894	6674	7279	Reverse	6.47e-127	391
4529	SB5483	K. pneumoniae	Kp1 (7 loci)	0	2015		Madagascar		pregnant woman	Fecal sample	carriage		Institut Pasteur of Madagascar								98.02	202	4	0	334442	7192	7797	Reverse	6.83e-127	391
4601	SB5555	K. pneumoniae	Kp1 (7 loci)	0	2016		Madagascar		pregnant woman	Fecal sample	carriage		Institut Pasteur of Madagascar								98.02	202	4	0	340555	9329	9934	Forward	6.57e-127	391
4630	SB5584	K. pneumoniae	Kp1 (7 loci)	0	2016		Madagascar		pregnant woman	Fecal sample	carriage		Institut Pasteur of Madagascar								98.02	202	4	0	362297	7636	8241	Reverse	6.37e-127	391
4867	SB5627	K. pneumoniae	Kp1 (7 loci)	0	2016	Pnom Penh	Cambodia		pregnant woman	Fecal sample	carriage		Institut Pasteur du Cambodge								98.02	202	3	1	377633	7829	8431	Reverse	2.77e-126	389
4869	SB5629	K. pneumoniae	Kp1 (7 loci)	0	2016	Kampong Speu	Cambodia		pregnant woman	Fecal sample	carriage		Institut Pasteur du Cambodge								98.02	202	4	0	375551	6646	7251	Reverse	6.6e-127	391
4935	SB5695	K. pneumoniae	Kp1 (7 loci)	0	2016	Pnom Penh	Cambodia		pregnant woman	Fecal sample	carriage		Institut Pasteur du Cambodge								98.02	202	4	0	404071	16481	17086	Reverse	6.49e-127	391
6068	VRCO0024	K. pneumoniae	Kp1 (7 loci)	0	2014		United Kingdom	Environment	Environment	Wastewater									Assembled uisng Velvet	ERR1216258	98.02	202	3	1	641306	12320	12922	Forward	2.88e-126	389
6727	KPN141	K. pneumoniae	Kp1 (7 loci)	0	2014		Cambodia	Human	Human	Unknown						KL141	Full sequencing of CPS cluster				98.02	202	4	0	662668	10203	10808	Forward	6.71e-127	391
9723	AUSMDU00019688	K. pneumoniae		0	2018		Australia	Human	Human	Unknown											98.02	202	4	0	1147781	7709	8314	Reverse	6.78e-127	391
14771	T7-257	K. pneumoniae		0	2015		Norway		Homo sapiens	Faeces											98.02	202	3	1	1593016	3430	4032	Forward	2.67e-126	389
23008	186_LF_S51	K. pneumoniae			2022	Accra	Ghana	Human	Human	Clinical sample											98.02	202	4	0	2787603	2217	2822	Forward	6.64e-127	391
23012	860_KP_S75	K. pneumoniae			2022	Accra	Ghana	Human	Human	HVS											98.02	202	4	0	2788140	1900	2505	Forward	6.24e-127	391
24198	ERR4463183	K. pneumoniae		0	0	Unknown	Germany	Human	Human	Unknown											98.02	202	4	0	2893153	11585	12190	Forward	6.75e-127	391
25757	ERR4635273	K. pneumoniae		0	2017	Legazpi City; V/Albay	Philippines	Human	Human	Blood											98.02	202	4	0	3023413	19632	20237	Forward	6.91e-127	391
26832	ERR2586370	K. pneumoniae		0	2010	Unknown	Vietnam	Human	Human	Blood											98.02	202	4	0	3111259	7636	8241	Reverse	6.75e-127	391
27419	ERR2586414	K. pneumoniae		0	2010	Unknown	Vietnam	Human	Human	Blood											98.02	202	4	0	3175928	7587	8192	Reverse	6.77e-127	391
28546	ERR3416220	K. pneumoniae		0	2016	Unknown	Cambodia	Human	Human	Faecal											98.02	202	4	0	3272187	7628	8233	Reverse	6.47e-127	391
30382	SRR11819423	K. pneumoniae		0	2019	New York City, NY	USA	Human	Human	Surveillance											98.02	202	3	1	3437780	7838	8440	Reverse	2.78e-126	389
30497	SRR11819291	K. pneumoniae		0	2016	Baltimore, MD	USA	Human	Human	Surveillance											98.02	202	4	0	3447919	7686	8291	Reverse	6.83e-127	391
30518	SRR11819267	K. pneumoniae		0	2017	New York City, NY	USA	Human	Human	clinical											98.02	202	4	0	3450211	7635	8240	Reverse	6.6e-127	391
32045	SRR12956603	K. pneumoniae		0	2012	Chicago	USA	Human	Human	Unknown											98.02	202	4	0	3619940	13942	14547	Forward	6.62e-127	391
32378	ERR7672068	K. pneumoniae		0	2018	Unknown	Switzerland	Human	Human	Urine Sample											98.02	202	4	0	3649959	9223	9828	Reverse	7.21e-127	391
35024	SRR13893524	K. pneumoniae		0	2018	Baltimore	USA	Human	Human	patient											98.02	202	4	0	3888753	194	799	Forward	6.57e-127	391
35568	SRR14449647	K. pneumoniae		0	2017	Unknown	USA	Human	Human	urine											98.02	202	4	0	3933346	7635	8240	Reverse	6.71e-127	391
36101	SRR14450259	K. pneumoniae		0	2017	Unknown	USA	Human	Human	urine											98.02	202	4	0	3993108	1972	2577	Forward	2.99e-132	391
36102	SRR14450258	K. pneumoniae		0	2017	Unknown	USA	Human	Human	blood											98.02	202	4	0	3993247	253	858	Reverse	6.64e-127	391
38513	SRR16492591	K. pneumoniae		0	2021	Unknown	USA	Human	Human	Bacterial isolate specimen											98.02	202	4	0	4215886	7635	8240	Reverse	6.68e-127	391
39198	SRR17302832	K. pneumoniae		0	2014	Unknown	UK	Human	Human	Unknown											98.02	202	4	0	4281422	3353	3958	Forward	4.4e-128	391
42197	SRR5877502	K. pneumoniae		0	2013	Siem Reap	Cambodia	Human	Human	Clinical or carriage sample											98.02	202	4	0	4573961	45292	45897	Forward	6.79e-127	391
42239	SRR8613837	K. pneumoniae		0	0	Unknown	Cambodia	Human	Human	feces											98.02	202	4	0	4581282	23741	24346	Reverse	7.22e-127	391
43158	SRR5386099	K. pneumoniae		0	2014	Houston	USA	Human	Human	Urine											98.02	202	4	0	4709051	7661	8266	Reverse	6.65e-127	391
43943	SRR5082372	K. pneumoniae		0	0	Unknown	Singapore	Human	Human	Liver abscess											98.02	202	4	0	4782177	6625	7230	Reverse	6.57e-127	391
45415	SRR8286511	K. pneumoniae		0	2016	Beijing, Peking University People's Hospital	China	Human	Human	Urine											98.02	202	3	1	4919782	15260	15862	Forward	2.66e-126	389
48612	GCA_900517325.1	K. pneumoniae	Kp1 (7 loci)		0	Unknown	Spain	Unknown	Unknown	Unknown										SAMEA3649535	98.02	202	4	0	5269341	7629	8234	Reverse	7.21e-127	391
48613	GCA_900517305.1	K. pneumoniae	Kp1 (7 loci)		0	Unknown	Spain	Unknown	Unknown	Unknown										SAMEA3649537	98.02	202	4	0	5269486	7629	8234	Reverse	7.21e-127	391
48984	GCA_900513625.1	K. pneumoniae	Kp1 (7 loci)		0	Unknown	Israel	Unknown	Unknown	Unknown										SAMEA3538522	98.02	202	4	0	5317080	10734	11339	Forward	6.68e-127	391
52141	GCA_004311845.1	K. pneumoniae	Kp1 (7 loci)		0	Unknown	Japan	Unknown	Unknown	Unknown										SAMD00129560	98.02	202	4	0	5656458	114	719	Forward	3.25e-141	391
52390	GCA_900172525.1	K. pneumoniae	Kp1 (7 loci)		0	Unknown	UK	Unknown	Unknown	Unknown										SAMEA3531566	98.02	202	3	1	5686398	12320	12922	Forward	2.88e-126	389
52916	GCA_003065025.1	K. pneumoniae	Kp1 (7 loci)		0	Unknown	USA	Unknown	Unknown	Unknown										SAMN08885788	98.02	202	4	0	5737440	8361	8966	Forward	6.92e-127	391
52959	GCA_003990375.1	K. quasipneumoniae subsp. similipneumoniae	Kp4 (7 loci)		0	Unknown	China	Unknown	Unknown	Unknown										SAMN10622699	98.02	202	4	0	5741687	5299	5904	Forward	7e-127	391
56810	RIVM_C041578	K. variicola subsp. variicola			2021	unknown	The Netherlands	Human	Human	unknown											98.02	202	4	0	6178030	1507	2112	Forward	6.99e-127	391
57291	MEKPNUO26	K. pneumoniae			2021	Kampala	Uganda	Human	Human	Neonate	Blood	Kawempe Referral Hospital	Makerere University Clinical Microbiology Laboratory								98.02	202	4	0	6248171	3391	3996	Forward	6.63e-127	391
57295	MEKPNU038	K. pneumoniae			2021	Kampala	Uganda	Human	Human	Neonate	Blood	Kawempe Referral Hospital	Makerere University Clinical Microbiology Laboratory								98.02	202	4	0	6248659	32683	33288	Reverse	6.67e-127	391
6694	NC8	K. pneumoniae	Kp1 (7 loci)	100	2017		Ireland	Environment	Environment	Sewage										ERR2238094	97.895	95	2	0	664206	3	287	Reverse	5.44e-64	190
3025	K263An	K. quasipneumoniae subsp. similipneumoniae	Mixed: Kp4 (6 loci), Kp4/Kp1 (1 locus)	0	2005		Vietnam	Human	Human	Intestinal	NA	Anal swab	Stephen Baker							ERS011829	97.647	85	2	0	148362	202	456	Forward	8.32e-54	166
16026	kkp057	K. variicola subsp. variicola			2018	Kericho	Kenya	Human	Human	Skin and soft tissue infection											97.647	85	2	0	1723982	353226	353480	Reverse	3.33e-91	166
37901	SRR15695352	K. pneumoniae		0	0	Unknown	Singapore	Unknown	Unknown	Unknown											97.647	85	2	0	4151140	3	257	Reverse	2.13e-48	166
39562	SRR17304438	K. pneumoniae		0	2015	Unknown	UK	Human	Human	Unknown											97.647	85	2	0	4321890	3	257	Reverse	1.91e-48	166
43621	SRR6165822	K. pneumoniae		0	2017	Boston	USA	Human	Human	Sputum											97.647	85	2	0	4752805	3	257	Reverse	2.12e-48	166
17407	RL-04	K. pneumoniae			2019	Lusaka	Zambia	Environment	Environment	Surfaces											97.619	126	3	0	1780228	2	379	Forward	4.19e-87	250
17408	RL-05	K. pneumoniae			2019	Lusaka	Zambia	Environment	Environment	Surfaces											97.619	126	3	0	1780393	2	379	Forward	4.2e-87	250
17411	RL-43	K. pneumoniae			2019	Lusaka	Zambia	Environment	Environment	Surfaces											97.619	126	3	0	1780843	2	379	Forward	4.2e-87	250
17414	RL-64	K. pneumoniae			2019	Lusaka	Zambia	Environment	Environment	Surfaces											97.619	126	3	0	1781105	2	379	Forward	4.2e-87	250
17415	RL-66	K. pneumoniae			2019	Lusaka	Zambia	Environment	Environment	Surfaces											97.619	126	3	0	1781147	2	379	Forward	4.2e-87	250
9712	OM596-Isak	K. pneumoniae		121	2015		Oman	Human	Human	Unknown											97.479	119	3	0	1139009	3	359	Reverse	3.8e-81	235
37097	SRR16108355	K. pneumoniae		0	2018	Aichi	Japan	Human	Human	Unknown											97.391	115	3	0	4083706	170	514	Forward	1.45e-76	225
22093	9022-1011	K. pneumoniae		0	2019	Buenos Aires	Argentina	Human	human	rectal swab	colonisation		IMPaM and Hospital Aleman	blaKPC-2 positive						JAMPTY000000000	97.143	140	4	0	2171589	3	422	Reverse	3.66e-96	273
27729	ERR3416166	K. pneumoniae		0	2016	Unknown	Cambodia	Human	Human	Faecal											97.03	101	3	0	3201912	74445	74747	Forward	1.76e-75	197
29476	ERR5752156	K. pneumoniae		0	2016	Unknown	Pakistan	Human	human	Unknown											97.03	101	3	0	3353530	5210	5512	Reverse	4.08e-103	197
30860	SRR12508644	K. pneumoniae		0	2016	South	USA	Human	Human	wound											97.03	101	3	0	3488497	51934	52236	Forward	4.07e-103	197
31259	SRR12570043	K. pneumoniae		0	2017	Doha	Qatar	Human	Human	urine											96.875	96	3	0	3535643	18033	18320	Forward	6.79e-56	188
27058	ERR3402829	K. pneumoniae		0	2018	Unknown	UK	Human	Human	Faecal											96.835	158	5	0	3141918	195393	195866	Forward	6.13e-98	308
30069	SRR10028384	K. pneumoniae		0	2017	Unknown	Switzerland	Human	Human	blood											96.835	158	5	0	3411476	1	474	Reverse	1.12e-102	308
3107	QMP_M1-885	K. pneumoniae		22	2007		USA	Human	Human	Urine	Human_infection	urine	Ruth Zadoks							ERS011970	96.774	124	4	0	176166	3	374	Reverse	9.65e-84	243
38852	SRR17302076	K. pneumoniae		0	2014	Unknown	UK	Human	Human	Unknown											96.774	124	4	0	4244603	3	374	Reverse	5.29e-75	243
3030	K296N	K. pneumoniae	Kp1 (7 loci)	0	2005		Vietnam	Human	Human	Respiratory	Human_carriage	Nasal swab	Stephen Baker							ERS011836	96.748	123	4	0	149281	3	371	Reverse	1.58e-82	241
24871	ERR5056443	K. pneumoniae		0	2015	Unknown	Norway	Human	Human	Faeces											96.748	123	4	0	2952104	20441	20809	Forward	2.57e-74	241
12964	SPARK_12_C1	K. pneumoniae		0	2017	Pavia province	Italy	Human	Human	Faeces			hospital_1								96.721	122	4	0	1483929	1	366	Reverse	1e-73	239
22342	2021.TE.297739.1.23	K. pneumoniae		0	2020	Teramo	Italy	Environment	Environment	Sand											96.711	152	5	0	2197829	1	456	Reverse	1.47e-104	296
24869	ERR5056441	K. pneumoniae		0	2015	Unknown	Norway	Human	Human	Faeces											96.711	152	5	0	2951798	1	456	Reverse	3.63e-104	296
26187	ERR4783014	K. pneumoniae		0	2018	Ile-Ife; Osun	Nigeria	Human	Human	Urine											96.711	152	5	0	3054752	1	456	Reverse	1.37e-93	296
31331	SRR12653752	K. pneumoniae		0	2018	Unknown	Austria	Human	Human	feces											96.711	152	5	0	3544966	20443	20898	Forward	1.37e-93	296
40358	SRR18031088	K. pneumoniae		0	2016	Manchester	UK	Environment	wastewater	Patient or hospital wastewater site											96.711	152	5	0	4398452	20496	20951	Forward	1.41e-93	296
3019	K215Ax	K. quasipneumoniae subsp. similipneumoniae	Mixed: Kp4 (6 loci), Kp1 (1 locus)	0	2005		Vietnam	Human	Human	Intestinal	NA	axilla swab	Stephen Baker							ERS011821	96.667	90	3	0	147202	3	272	Reverse	1.29e-57	175
27983	ERR3891090	K. pneumoniae		0	2018	Unknown	Saudi Arabia	Human	Human	Human body sites or biosamples											96.639	119	4	0	3223742	124266	124622	Reverse	1.41e-71	233
28157	ERR3891104	K. pneumoniae		0	2018	Unknown	Saudi Arabia	Human	Human	Human body sites or biosamples											96.639	119	4	0	3238940	76811	77167	Forward	1.41e-71	233
24048	ERR4276337	K. pneumoniae		0	2012	Unknown	Hungary	Human	Human	lower respiratory tract											96.629	178	6	0	2884808	101	634	Forward	4.12e-111	346
4698	Israel-2007b	K. pneumoniae	Kp1 (7 loci)	0	2007		Israel	Human	Human	Unknown				KPC-2					SPAdes assembly Institut Pasteur	SRR1561236	96.591	176	6	0	320396	5877	6404	Reverse	3.08e-109	340
14582	T7-007	K. pneumoniae		0	2015		Norway		Homo sapiens	Faeces											96.591	176	6	0	1576215	2	529	Forward	1.82e-109	340
14602	T7-037	K. pneumoniae		0	2015		Norway		Homo sapiens	Faeces											96.591	176	6	0	1578037	3676	4203	Reverse	4.13e-110	340
14841	T7-349	K. pneumoniae		0	2015		Norway		Homo sapiens	Faeces											96.591	176	6	0	1599071	4439	4966	Reverse	1.79e-109	340
14936	T7-474	K. pneumoniae		0	2016		Norway		Homo sapiens	Faeces											96.591	176	6	0	1607568	5860	6387	Reverse	3.05e-109	340
15526	37-21	K. pneumoniae			2018	Changsha	China	Human	Human	Respiratory secretion											96.591	176	6	0	1673513	5877	6404	Reverse	3.03e-109	340
15945	MVK-11O117	K. pneumoniae			2020		Ireland	Environment	Environment	Seawater			Prof. Dearbhaile Morris						MedVetKleb project		96.591	176	6	0	1713685	592	1119	Reverse	2.59e-119	340
16057	G18255572	K. pneumoniae			2017	Mumbai	India	Human	Human	Tissue	colonization		Breach Candy Hopital	TEM-1D,NDM-1,CTX-M-15; SHV-13	Enterobactin, TYPE1_FIMBRIAE, TYPE3_FIMBRIAE					ERR4785063	96.591	176	6	0	1724846	2	529	Forward	1.27e-119	340
24423	ERR4549794	K. pneumoniae		0	2019	Unknown	UK	Unknown	Unknown	Unknown											96.591	176	6	0	2909675	2	529	Forward	2.26e-120	340
28163	ERR2303398	K. pneumoniae		0	2014	Unknown	Cambodia	Human	Human	Swab											96.591	176	6	0	3239426	2	529	Forward	2.54e-109	340
28814	ERR3416112	K. pneumoniae		0	2016	Unknown	Madagascar	Human	Human	Faecal											96.591	176	6	0	3294950	2	529	Forward	2.28e-120	340
28993	ERR3712746	K. pneumoniae		0	0	Unknown	The Netherlands	Unknown	Unknown	Unknown											96.591	176	6	0	3309585	380	907	Reverse	2.32e-120	340
31358	SRR12653723	K. pneumoniae		0	2018	Unknown	Austria	Human	Human	feces											96.591	176	6	0	3547182	2	529	Forward	5.72e-121	340
31380	SRR12653701	K. pneumoniae		0	2019	Unknown	Austria	Human	Human	feces											96.591	176	6	0	3550079	377	904	Reverse	2.33e-120	340
32792	SRR10992012	K. pneumoniae		0	2011	Manchester	UK	Human	Human	clinical sample											96.591	176	6	0	3688641	2	529	Forward	3.15e-120	340
32829	SRR10992065	K. pneumoniae		0	2011	Manchester	UK	Human	Human	clinical sample											96.591	176	6	0	3692067	401	928	Reverse	3.16e-120	340
34130	SRR11046741	K. pneumoniae		0	2017	Oxford	UK	Unknown	Unknown	Sink drain aspirate											96.591	176	6	0	3814414	284	811	Reverse	7.89e-121	340
34168	SRR11841925	K. pneumoniae		0	0	Unknown	The Netherlands	Human	Human	Unknown											96.591	176	6	0	3817124	377	904	Reverse	2.38e-120	340
34190	SRR11046557	K. pneumoniae		0	2017	Oxford	UK	Unknown	Unknown	Sink drain aspirate											96.591	176	6	0	3818826	284	811	Reverse	8.15e-121	340
36347	SRR14532152	K. pneumoniae		0	2011	Chicago, IL	USA	Human	Human	bile											96.591	176	6	0	4018361	2	529	Forward	1.44e-120	340
37016	SRR15569600	K. pneumoniae		0	2017	St. Louis, Missori	USA	Human	Human	blood											96.591	176	6	0	4075529	401	928	Reverse	3.2e-120	340
38101	SRR15695959	K. pneumoniae		0	0	Unknown	Singapore	Unknown	Unknown	Unknown											96.591	176	6	0	4174129	2	529	Forward	2.04e-111	340
38552	SRR16617736	K. pneumoniae		0	2019	Unknown	USA	Human	Human	urine											96.591	176	6	0	4218881	377	904	Reverse	2.38e-120	340
38940	SRR17302286	K. pneumoniae		0	2015	Unknown	UK	Human	Human	Unknown											96.591	176	6	0	4253896	401	928	Reverse	3.07e-120	340
39275	SRR17303685	K. pneumoniae		0	2015	Unknown	UK	Human	Human	Unknown											96.591	176	6	0	4290272	761	1288	Reverse	1.58e-118	340
41211	SRR18175645	K. pneumoniae		0	2020	OH	USA	Unknown	Unknown	urine											96.591	176	6	0	4501281	665	1192	Reverse	5.26e-119	340
41216	SRR18175651	K. pneumoniae		0	2020	IN	USA	Unknown	Unknown	urine											96.591	176	6	0	4501703	665	1192	Reverse	5.26e-119	340
43703	SRR8767540	K. pneumoniae		0	2015	Brisbane	Australia	Human	Human	Blood											96.591	176	6	0	4760323	592	1119	Reverse	2.57e-119	340
45629	SRR9734678	K. pneumoniae		0	2015	Unknown	Australia	Human	Human	Unknown											96.591	176	6	0	4938894	665	1192	Reverse	5.58e-119	340
48409	GCA_900507225.1	K. pneumoniae	Kp1 (7 loci)		0	Unknown	Belgium	Unknown	Unknown	Unknown										SAMEA3727700	96.591	176	6	0	5243734	4986	5513	Reverse	2.84e-109	340
48764	GCA_900501905.1	K. pneumoniae	Kp1 (7 loci)		0	Unknown	Greece	Unknown	Unknown	Unknown										SAMEA3649720	96.591	176	6	0	5286902	5860	6387	Reverse	3.06e-109	340
49731	GCA_900507765.1	K. pneumoniae	Kp1 (7 loci)		0	Unknown	Turkey	Unknown	Unknown	Unknown										SAMEA3729689	96.591	176	6	0	5415810	5877	6404	Reverse	3.01e-109	340
51240	GCA_002934985.1	K. pneumoniae	Kp1 (7 loci)		0	Unknown	Cameroon	Unknown	Unknown	Unknown										SAMN07792467	96.591	176	6	0	5560032	5832	6359	Reverse	3.07e-109	340
25009	DRR281048	K. pneumoniae		0	2018	Fukuoka	Japan	Human	Human	Unknown											96.575	146	5	0	2961137	3727	4164	Forward	4.85e-89	282
51914	GCA_002248595.1	K. pneumoniae	Kp1 (7 loci)		0	Unknown	Thailand	Unknown	Unknown	Unknown										SAMN07450694	96.575	146	5	0	5633127	78	515	Reverse	7.82e-89	282
24646	ERR4920481	K. pneumoniae		0	2016	Unknown	Ethiopia	Human	Human	Blood											96.552	174	6	0	2929287	2	523	Forward	5.24e-119	337
29461	ERR5752073	K. pneumoniae		0	2016	Unknown	Pakistan	Human	human	Unknown											96.552	174	6	0	3352057	273	794	Reverse	1.75e-119	337
30982	SRR12509029	K. pneumoniae		0	2016	South	USA	Human	Human	respiratory											96.552	174	6	0	3502605	2	523	Forward	5.77e-118	337
32760	SRR10991963	K. pneumoniae		0	2013	Blackpool	UK	Human	Human	clinical sample											96.552	174	6	0	3685970	377	898	Reverse	5.4e-119	337
33851	SRR11402687	K. pneumoniae		0	2018	Unknown	USA	Human	Human	Urine											96.552	174	6	0	3790883	4579	5100	Reverse	3.63e-108	337
36291	SRR14449996	K. pneumoniae		0	2018	Unknown	Colombia	Human	Human	blood											96.552	174	6	0	4012878	2	523	Forward	5.25e-119	337
41637	SRR18209200	K. pneumoniae		0	2020	Melbourne	Australia	Human	Human	urine											96.552	174	6	0	4529290	2	523	Forward	5.4e-118	337
43442	SRR9858669	K. pneumoniae		0	2014	New York City, NY	USA	Human	Human	Respiratory 2											96.552	174	6	0	4735981	2	523	Forward	2.8e-109	337
49193	GCA_900514615.1	K. pneumoniae	Kp1 (7 loci)		0	Unknown	Italy	Unknown	Unknown	Unknown										SAMEA3538616	96.552	174	6	0	5343941	2	523	Forward	3.53e-108	337
49423	GCA_900502845.1	K. pneumoniae	Kp1 (7 loci)		0	Unknown	Portugal	Unknown	Unknown	Unknown										SAMEA3649843	96.552	174	6	0	5370384	2	523	Forward	3.59e-108	337
49873	GCA_900504715.1	K. pneumoniae	Kp1 (7 loci)		0	Unknown	UK	Unknown	Unknown	Unknown										SAMEA3720907	96.552	174	6	0	5431727	2	523	Forward	3.77e-108	337
14607	T7-043	K. pneumoniae		0	2015		Norway		Homo sapiens	Faeces											96.535	202	7	0	1578316	358309	358914	Reverse	2.04e-126	390
14608	T7-044	K. pneumoniae		0	2015		Norway		Homo sapiens	Faeces											96.535	202	7	0	1578378	358309	358914	Reverse	2.04e-126	390
29051	DRR100996	K. pneumoniae		0	2015	Unknown	Taiwan	Unknown	Unknown	Unknown											96.535	202	7	0	3315208	14553	15158	Forward	2.5e-126	390
42129	SRR18543894	K. pneumoniae		0	2016	Unknown	Norway	Unknown	Unknown	marine environment											96.535	202	7	0	4565275	329	934	Reverse	2.3e-126	390
42703	SRR6204366	K. pneumoniae		0	2008	Midwest	USA	Human	Human	Facility A											96.532	173	6	0	4654914	8640	9158	Reverse	2.08e-107	335
34111	SRR12233469	K. pneumoniae		0	0	Hospital for Tropical Diseases - Ho Chi Minh City	Vietnam	Human	Human	Nasal swab											96.522	115	4	0	3812826	37954	38298	Forward	3.06e-68	223
42174	SRR5387382	K. pneumoniae		0	2014	Houston	USA	Human	Human	urine											96.512	172	6	0	4572055	1	516	Forward	4.35e-112	333
26215	ERR4784875	K. pneumoniae		0	2014	Mumbai; Maharashtra	India	Human	Human	Urine											96.5	200	7	0	3056903	1	600	Forward	1.58e-136	384
49168	GCA_900514365.1	K. pneumoniae	Kp1 (7 loci)		0	Unknown	Italy	Unknown	Unknown	Unknown										SAMEA3515242	96.491	114	4	0	5340418	193	534	Forward	1.14e-74	221
53817	GCA_003861275.1	K. pneumoniae	Kp1 (7 loci)		0	Unknown	USA	Unknown	Unknown	Unknown										SAMN10241266	96.491	171	6	0	5864261	1469472	1469984	Reverse	7.47e-106	331
2907	09-341B	K. pneumoniae		100	2009		Vietnam	Human	Human	Sputum	Human_infection	Respiratory	Heiman Wertheim							ERS012023	96.471	170	6	0	110865	588	1097	Reverse	4.29e-115	330
2908	09-400B	K. pneumoniae	Kp1 (7 loci)	100	2009		Vietnam	Human	Human	Sputum	Human_infection	Respiratory	Heiman Wertheim							ERS012012	96.471	170	6	0	111180	120142	120651	Reverse	2.31e-105	330
2934	2358m	K. pneumoniae	Kp1 (7 loci)	0	2008		Vietnam	Human	Human	Blood	Human_invasive	sterile	Heiman Wertheim							ERS012029	96.471	170	6	0	126606	41585	42094	Reverse	2.34e-105	330
3113	QMP_M1-892	K. pneumoniae		22	2007		USA	Human	Human	Urine	Human_infection	urine	Ruth Zadoks							ERS011976	96.471	170	6	0	181675	568	1077	Reverse	2.61e-115	330
14958	CrieF360	K. pneumoniae		0	2019	Moscow	Russia	Food	Food	Food	food poisoning					KL5	Other				96.471	85	3	0	1609909	279	533	Forward	6.45e-52	165
15188	EuSCAPE_HU010	K. pneumoniae		100	2013		Hungary	Human	Human	Unknown	LRT secrection										96.471	170	6	0	1635381	94	603	Forward	2.47e-105	330
48887	GCA_900516665.1	K. pneumoniae	Kp1 (7 loci)		0	Unknown	Hungary	Unknown	Unknown	Unknown										SAMEA3538761	96.471	170	6	0	5304891	94	603	Forward	2.47e-105	330
3082	QMP_M1-418	K. pneumoniae		110	2005		USA	Environment	Environment	bedding	NA	bedding	Ruth Zadoks							ERS011997	96.45	169	6	0	161162	556	1062	Reverse	1.98e-114	327
17409	RL-28	K. pneumoniae			2019	Lusaka	Zambia	Environment	Environment	Surfaces											96.45	169	6	0	1780528	564	1070	Reverse	2.54e-114	327
24394	ERR4465181	K. pneumoniae		0	0	Unknown	Germany	Human	Human	Unknown											96.429	168	6	0	2907647	1378	1881	Reverse	9.48e-110	325
30845	SRR12508675	K. pneumoniae		0	2016	South	USA	Human	Human	urine											96.429	168	6	0	3486813	1075	1578	Reverse	5.92e-111	325
15250	EuSCAPE_ME007	K. pneumoniae		0	2014		Montenegro	Human	Human	Unknown	Central venous catheter										96.407	167	6	0	1643450	123239	123739	Reverse	1.14e-102	322
15251	EuSCAPE_ME014	K. pneumoniae		0	2014		Montenegro	Human	Human	Unknown	Wound Secretion										96.407	167	6	0	1643530	75	575	Forward	1.14e-102	322
27877	DRR076960	K. pneumoniae		0	2014	Ho Chi Minh	Vietnam	Human	Human	Unknown											96.407	167	6	0	3214908	101	601	Forward	1.12e-102	322
28474	DRR076971	K. pneumoniae		0	2015	Ho Chi Minh	Vietnam	Human	Human	Unknown											96.407	167	6	0	3266080	101	601	Forward	1.12e-102	322
39890	SRR17311979	K. pneumoniae		0	2021	Unknown	USA	Human	Human	blood											96.407	167	6	0	4356566	356303	356803	Reverse	1.09e-102	322
45991	SRR7716638	K. pneumoniae		0	2017	Chengdu, Sichuan	China	Human	Human	Unknown											96.407	167	6	0	4972584	379971	380471	Reverse	1.1e-102	322
49315	GCA_900513905.1	K. pneumoniae	Kp1 (7 loci)		0	Unknown	Montenegro	Unknown	Unknown	Unknown										SAMEA3538549	96.407	167	6	0	5359873	123257	123757	Reverse	1.14e-102	322
49322	GCA_900513955.1	K. pneumoniae	Kp1 (7 loci)		0	Unknown	Montenegro	Unknown	Unknown	Unknown										SAMEA3538556	96.407	167	6	0	5360553	123257	123757	Reverse	1.14e-102	322
52812	GCA_003036735.1	K. pneumoniae	Kp1 (7 loci)		0	Unknown	China	Unknown	Unknown	Unknown										SAMN08624661	96.407	167	6	0	5725868	101	601	Forward	1.1e-102	322
3118	QMP_M1-964	K. pneumoniae		22	2007		USA	Human	Human	Ileum	Unknown	Intestinal biopsy	Ruth Zadoks							ERS011981	96.386	166	6	0	189501	3	500	Reverse	5.28e-114	320
24439	ERR4549812	K. pneumoniae		0	2019	Unknown	UK	Unknown	Unknown	Unknown											96.386	166	6	0	2910594	3	500	Reverse	1.58e-113	320
28870	ERR3416381	K. pneumoniae		0	2016	Unknown	Madagascar	Human	Human	Faecal											96.386	166	6	0	3299530	86783	87280	Forward	4.44e-102	320
29970	ERR6384960	K. pneumoniae		0	2017	Unknown	South Africa	Human	Human	clinical material											96.386	166	6	0	3400529	3	500	Reverse	4.71e-102	320
32674	SRR10991845	K. pneumoniae		0	2014	Manchester	UK	Human	Human	clinical sample											96.386	166	6	0	3677950	3	500	Reverse	6e-106	320
32710	SRR10991892	K. pneumoniae		0	2010	Manchester	UK	Human	Human	clinical sample											96.386	166	6	0	3681299	3	500	Reverse	8.22e-114	320
36258	SRR14450031	K. pneumoniae		0	2018	Unknown	Colombia	Human	Human	urine											96.386	166	6	0	4009203	15620	16117	Forward	4.53e-102	320
39189	SRR17302816	K. pneumoniae		0	2015	Unknown	UK	Human	Human	Unknown											96.386	166	6	0	4280484	3	500	Reverse	4.38e-102	320
41140	SRR18175548	K. pneumoniae		0	2020	MO	USA	Unknown	Unknown	Skin (Canis Lupus Familiaris)											96.386	166	6	0	4498076	96	593	Forward	7.87e-114	320
41731	SRR18212658	K. pneumoniae		0	2021	Unknown	USA	Human	Human	trach swab											96.386	166	6	0	4535777	100	597	Forward	8.91e-114	320
42687	SRR4036804	K. pneumoniae		0	2012	Arizona	USA	Human	Human	Urine-void											96.386	166	6	0	4652281	6	503	Reverse	5.03e-102	320
49054	GCA_900513185.1	K. pneumoniae	Kp1 (7 loci)		0	Unknown	Italy	Unknown	Unknown	Unknown										SAMEA3515091	96.386	166	6	0	5324034	3	500	Reverse	1.55e-113	320
29559	ERR6096193	K. pneumoniae		0	2009	Unknown	Germany	Food	Milk powder	Unknown											96.364	165	6	0	3361085	96	590	Forward	4.22e-113	318
29560	ERR6096194	K. pneumoniae		0	2009	Unknown	Germany	Food	Milk powder	Unknown											96.364	165	6	0	3361263	96	590	Forward	4.49e-113	318
32626	SRR10991783	K. pneumoniae		0	2011	Manchester	UK	Human	Human	clinical sample											96.364	165	6	0	3673718	3	497	Reverse	8.44e-113	318
32677	SRR10991848	K. pneumoniae		0	2011	Manchester	UK	Human	Human	clinical sample											96.364	165	6	0	3678228	3	497	Reverse	8.43e-113	318
32862	SRR10992104	K. pneumoniae		0	2011	Manchester	UK	Human	Human	clinical sample											96.364	165	6	0	3695195	3	497	Reverse	8.43e-113	318
37034	SRR15569575	K. pneumoniae		0	2017	St. Louis, Missori	USA	Human	Human	blood											96.364	165	6	0	4077729	100	594	Forward	4.59e-113	318
56704	GCA_022864685.1	K. pneumoniae			2017	Unknown	China	Unknown	Unknown	Unknown										SAMN23224560	96.341	82	3	0	6163014	2	247	Reverse	1.32e-45	158
51138	GCA_003427195.1	K. pneumoniae	Kp1 (7 loci)		0	Unknown	Unknown	Unknown	Unknown	Unknown										SAMD00131360	96.33	109	4	0	5549856	2	328	Reverse	8.7e-69	213
25737	ERR4795834	K. pneumoniae		0	2013	Norte de Santander	Colombia	Human	Human	Bronquial secretion											96.324	136	5	0	3021877	1	408	Reverse	1.43e-82	264
40064	SRR17799538	K. pneumoniae		0	2021	Rome	Italy	Human	Human	Vaginal swab to possible find out bacterial colonizzation											96.324	136	5	0	4370973	2	409	Forward	3.58e-91	262
53704	GCA_002855815.1	K. pneumoniae	Kp1 (7 loci)		0	Unknown	USA	Unknown	Unknown	Unknown										SAMN07793306	96.319	163	6	0	5842772	1	489	Forward	5.84e-100	314
53731	GCA_004127675.1	K. pneumoniae	Kp1 (7 loci)		0	Unknown	China	Unknown	Unknown	Unknown										SAMN08998640	96.319	163	6	0	5851734	12293	12781	Reverse	5.88e-100	314
43242	SRR6892783	K. pneumoniae		0	2015	New York City, NY	USA	Human	Human	Rectal swab											96.273	161	6	0	4717162	1	483	Reverse	4.12e-99	311
31082	SRR12509507	K. pneumoniae		0	2016	Northeast	USA	Human	Human	urine											96.269	134	5	0	3516058	76	477	Reverse	2.16e-81	261
27095	DRR065595	K. pneumoniae		0	2010	Unknown	South Africa	Human	Human	Unknown											96.262	107	4	0	3147328	368	688	Forward	7.85e-102	209
36134	SRR14450206	K. pneumoniae		0	2018	Unknown	China	Human	Human	respiratory											96.25	160	6	0	3996752	100	579	Forward	3.99e-98	309
31028	SRR12509598	K. pneumoniae		0	2016	Northeast	USA	Human	Human	urine											96.241	133	5	0	3509002	74132	74530	Forward	1.32e-80	259
2895	08-109P	K. variicola		100	2008		Vietnam	Human	Human	Pus	NA	sterile	Heiman Wertheim							ERS011792	96.226	159	6	0	104853	36	512	Reverse	2.44e-105	308
17410	RL-39	K. pneumoniae			2019	Lusaka	Zambia	Environment	Environment	Surfaces											96.226	159	6	0	1780651	3	479	Reverse	1.16e-97	307
22831	NMI742/19	K. pneumoniae			2019	Lublin	Poland	Human	human	blood											96.212	132	5	0	2763088	371030	371425	Forward	7.36e-80	256
11724	26PK	K. quasipneumoniae subsp. quasipneumoniae		0	2019		Thailand	Animal	Pig	Stool			Norwegian Veterinary Institute, Norway								96.203	158	6	0	1268619	593	1066	Reverse	1.16e-104	303
13357	SPARK_1741_C1	K. pneumoniae		0	2018	Pavia province	Italy	Human	Human	Intestinal		Rectal swab	hospital_1								96.203	158	6	0	1507143	212230	212703	Reverse	2.63e-96	303
15860	MEZ186_S44	K. pneumoniae			2018		South Africa	Environment	Environment				Prof. Dr. Mohamed Ezzat El Zowalaty								96.203	158	6	0	1703717	3	476	Forward	8.85e-108	303
24877	ERR5056454	K. pneumoniae		0	2015	Unknown	Norway	Human	Human	Faeces											96.203	158	6	0	2952716	1	474	Reverse	3.72e-97	306
25443	ERR4635395	K. pneumoniae		0	2017	Tuguegarao City; II/Cagayan	Philippines	Human	Human	Blood											96.203	158	6	0	3000113	27821	28294	Forward	3.93e-97	306
25455	ERR4635391	K. pneumoniae		0	2017	Tuguegarao City; II/Cagayan	Philippines	Human	Human	Blood											96.203	158	6	0	3000957	1	474	Reverse	3.73e-97	306
25670	ERR4784093	K. pneumoniae		0	2016	Mangalore; Karnataka	India	Human	Human	Urine											96.203	158	6	0	3017143	1	474	Reverse	3.78e-97	306
26080	ERR4635380	K. pneumoniae		0	2017	Tuguegarao City; II/Cagayan	Philippines	Human	Human	Blood											96.203	158	6	0	3046981	1	474	Reverse	3.9e-97	306
26447	ERR4635374	K. pneumoniae		0	2017	Tuguegarao City; II/Cagayan	Philippines	Human	Human	Blood											96.203	158	6	0	3075245	27821	28294	Forward	3.73e-97	306
27179	ERR1616345	K. pneumoniae		0	0	Unknown	The Netherlands	Human	Human	Unknown											96.203	158	6	0	3155013	934	1407	Reverse	3.52e-103	303
28278	ERR1616764	K. pneumoniae		0	0	Unknown	The Netherlands	Human	Human	Unknown											96.203	158	6	0	3249162	101	574	Forward	3.82e-98	303
29833	ERR6293973	K. pneumoniae		0	2005	Unknown	Norway	Human	Human	blood											96.203	158	6	0	3388215	377	850	Reverse	4.98e-106	303
30674	SRR12464870	K. pneumoniae		0	0	CA	USA	Human	Human	Unknown											96.203	158	6	0	3465577	72972	73445	Forward	3.89e-97	306
38492	SRR16464331	K. pneumoniae		0	2021	PA	USA	Unknown	Unknown	Feces (Canis lupus familiaris)											96.203	158	6	0	4213919	3	476	Forward	3.69e-98	303
40609	SRR1582892	K. pneumoniae		0	2012	Virginia	USA	Human	Human	Peri-rectal											96.203	158	6	0	4432430	1	474	Reverse	1.91e-104	305
46081	SRR5973329	K. pneumoniae		0	2017	Houston	USA	Human	Human	Organ											96.203	158	6	0	4981668	1	474	Reverse	3.86e-97	306
51734	GCA_002936255.2	K. pneumoniae	Kp1 (7 loci)		0	Unknown	USA	Unknown	Unknown	Unknown										SAMN08513462	96.203	158	6	0	5615054	5860	6333	Reverse	2.57e-96	303
52152	GCA_004312125.1	K. pneumoniae	Kp1 (7 loci)		0	Unknown	Japan	Unknown	Unknown	Unknown										SAMD00129574	96.203	158	6	0	5657282	2	475	Reverse	2.43e-104	305
53943	GCA_900635735.1	K. pneumoniae	Kp1 (7 loci)		0	Unknown	Unknown	Unknown	Unknown	Unknown										SAMEA2742610	96.178	157	6	0	5873994	1802882	1803352	Reverse	7.04e-103	301
4616	SB5570	K. pneumoniae	Kp4 (7 loci)		2016		Madagascar		pregnant woman	Fecal sample	carriage		Institut Pasteur of Madagascar								96.175	183	7	0	351022	842	1390	Reverse	1.49e-122	352
56274	GCA_022856045.1	K. pneumoniae			2019	Unknown	China	Unknown	Unknown	Unknown										SAMN22998532	96.175	183	7	0	6122516	124123	124671	Reverse	3.66e-113	352
50003	GCA_004024245.1	K. quasipneumoniae subsp. similipneumoniae	Kp4 (7 loci)		0	Unknown	USA	Unknown	Unknown	Unknown										SAMN09289745	96.154	182	7	0	5446674	3	548	Forward	4.76e-125	350
15944	MVK-11O116	K. quasipneumoniae subsp. similipneumoniae			2020		Ireland	Environment	Environment	Seawater			Prof. Dearbhaile Morris						MedVetKleb project		96.133	181	7	0	1713496	51502	52044	Forward	4.11e-112	349
53628	GCA_001756905.1	K. pneumoniae	Kp1 (7 loci)		0	Unknown	India	Unknown	Unknown	Unknown										SAMN05413133	96.133	181	7	0	5823337	72908	73450	Forward	7.61e-112	348
28058	DRR223366	K. pneumoniae		0	2017	Sapporo	Japan	Human	Human	Unknown											96.129	155	6	0	3230305	52312	52776	Forward	7.57e-102	298
32467	ERR8098226	K. pneumoniae		0	0	Unknown	Cambodia	Human	human	blood											96.124	129	5	0	3656633	2	388	Reverse	7.47e-78	251
407	2-2	K. pneumoniae	Kp1 (7 loci)	120		Utrecht	The Netherlands	Environment	Environment	Water		Rijnhauwen bridge	UMCU (Utrecht, NL)								96.117	103	4	0	911273	265	573	Reverse	6.75e-65	200
38272	SRR16202844	K. pneumoniae		0	2000	Unknown	The Netherlands	Environment	Water	Unknown											96.117	103	4	0	4194410	317	625	Forward	8.02e-66	200
4069	2005	K. pneumoniae	Kp1 (7 loci)	100	2014	Ann Arbor, MI	USA	Human	Human	Respiratory	Pneumonia	Same patient as 1967 & 1968					wzi sequencing				96.104	154	6	0	276642	1858	2319	Reverse	1.97e-97	296
47412	GCA_002775585.1	K. pneumoniae	Kp1 (7 loci)		0	Unknown	Lebanon	Unknown	Unknown	Unknown										SAMN07177359	96.104	154	6	0	5138685	76698	77159	Forward	6.62e-101	296
4667	SB5621	K. quasipneumoniae subsp. quasipneumoniae	Kp2 (7 loci)	0	2016		Madagascar		pregnant woman	Fecal sample	carriage		Institut Pasteur of Madagascar								96.094	128	5	0	353286	31862	32245	Forward	3.62e-77	249
34193	SRR11267943	K. pneumoniae		0	2018	Doha	Qatar	Human	Human	Rectal swab											96.053	152	6	0	3819117	96	551	Forward	1.72e-103	293
37801	SRR14936237	K. pneumoniae		0	2018	Unknown	USA	Unknown	Unknown	Blood_Blood											96.053	152	6	0	4141352	72948	73403	Forward	9.48e-93	293
38776	SRR17301898	K. pneumoniae		0	2015	Unknown	UK	Human	Human	Unknown											96.053	152	6	0	4236015	1	456	Reverse	3.57e-103	293
39767	SRR17308764	K. pneumoniae		0	2014	Unknown	UK	Human	Human	Unknown											96.053	152	6	0	4344199	1	456	Reverse	5.49e-103	293
40403	SRR18031208	K. pneumoniae		0	2016	Manchester	UK	Environment	wastewater	Patient or hospital wastewater site											96.053	152	6	0	4404852	1	456	Reverse	3.72e-103	293
40945	SRR18031986	K. pneumoniae		0	2016	Manchester	UK	Environment	wastewater	Patient or hospital wastewater site											96.053	152	6	0	4471261	153	608	Forward	3.5e-103	293
41102	SRR18032425	K. pneumoniae		0	2016	Manchester	UK	Environment	wastewater	Patient or hospital wastewater site											96.053	152	6	0	4494361	153	608	Forward	3.72e-103	293
44057	SRR2965673	K. pneumoniae		0	2010	Virginia	USA	Human	Human	Respiratory											96.053	152	6	0	4793312	1	456	Reverse	3.51e-103	293
45371	SRR2965684	K. pneumoniae		0	2011	Virginia	USA	Human	Human	Urine/genitourinary											96.053	152	6	0	4915970	128053	128508	Forward	9.09e-93	293
50304	GCA_900085795.1	K. pneumoniae	Kp1 (7 loci)		0	Unknown	UK	Unknown	Unknown	Unknown										SAMEA2273857	96.053	152	6	0	5477141	1	456	Reverse	9.63e-93	293
45764	SRR5082344	K. pneumoniae		0	2009	Alice Springs	Australia	Human	Human	Blood											96.045	177	7	0	4951619	2	532	Reverse	2.14e-109	341
6	02A029	K. pneumoniae	Kp1 (7 loci)	0	1997	Brussels	Belgium	Human	Human	Blood			UMCU (Utrecht, NL)			K1					96.04	202	8	0	5916	255391	255996	Reverse	8e-126	388
10	04A025	K. pneumoniae	Kp1 (7 loci)	0	1997	Paris	France	Human	Human	Blood			UMCU (Utrecht, NL)			K24					96.04	202	8	0	660870	194869	195474	Reverse	8.19e-126	388
17	12A041	K. pneumoniae	Kp1 (7 loci)	0	1997	Utrecht	The Netherlands	Human	Human	Blood			UMCU (Utrecht, NL)			K1					96.04	202	8	0	6082	297892	298497	Reverse	8.52e-126	388
19	16A151	K. pneumoniae	Kp1 (7 loci)	0	1997	Sevilla	Spain	Human	Human	Blood			UMCU (Utrecht, NL)								96.04	202	8	0	6145	21674	22279	Reverse	8.21e-126	388
49	09A323	K. quasipneumoniae subsp. similipneumoniae	Kp4 (7 loci)	0	1997	Athens	Greece	Human	Human	Blood			UMCU (Utrecht, NL)			K35					96.04	202	8	0	897329	6570	7175	Forward	8.1e-126	388
62	cur15505	K. pneumoniae	Kp1 (7 loci)	0	2002	Curacao	Curacao	Human	Human	Urinary tract			UMCU (Curacao)			K2	C-pattern				96.04	202	8	0	11157	366742	367347	Reverse	8.5e-126	388
213	K45-67	K. pneumoniae	Kp1 (7 loci)	0	2007	Tromso	Norway	Human	Human	Unknown											96.04	202	8	0	248356	1072	1677	Forward	8.1e-126	388
325	CIP 52.204	K. pneumoniae	Kp1 (7 loci)	0			Unknown	Unknown	Unknown	Unknown			Institut Pasteur			K2	C-pattern		Laboratory strain		96.04	202	8	0	11222	37135	37740	Forward	7.57e-126	388
333	CIP 52.210 T	K. pneumoniae subsp. rhinoscleromatis	Kp1 (7 loci)	0			Unknown	Human	Human	Unknown			Institut Pasteur					7	Type strain		96.04	202	8	0	26867	32587	33192	Reverse	7.94e-126	388
355	CIP 52.205	K. pneumoniae	Kp1 (7 loci)	0			Unknown	Unknown	Unknown	Unknown			Institut Pasteur			K7	Antiserum		K7 ref strain		96.04	202	8	0	27385	5120	5725	Forward	7.92e-126	388
360	CIP 52.226	K. pneumoniae	Kp1 (7 loci)	0			Unknown	Unknown	Unknown	Unknown			Institut Pasteur			K22	Antiserum		K22 ref strain		96.04	202	8	0	29435	369446	370051	Reverse	7.8e-126	388
366	CIP 52.235	K. pneumoniae	Mixed: Kp1 (6 loci), Kp4 (1 locus)	100			Unknown	Unknown	Unknown	Unknown			Institut Pasteur			K30	Antiserum		K30 ref strain		96.04	202	8	0	31362	1465	2070	Forward	7.98e-126	388
373	IPEUC-1037	K. pneumoniae	Kp1 (7 loci)	0	1985	Pont l Eveque	France	Animal	Horse	Horse			Institut Pasteur			K1					96.04	202	8	0	6366	255129	255734	Reverse	8.42e-126	388
374	IPEUC-1056	K. pneumoniae	Kp1 (7 loci)	0	1985	Caen	France	Animal	Horse	Horse			Institut Pasteur			K1					96.04	202	8	0	6451	48245	48850	Forward	8.23e-126	388
375	IPEUC-1570	K. pneumoniae	Kp1 (7 loci)	0	1988	Paris	France	Animal	Horse	Unknown	Metritis	Mare	Institut Pasteur			K1					96.04	202	8	0	6669	367151	367756	Reverse	8.38e-126	388
383	Zaire1	K. pneumoniae	Kp1 (7 loci)	0		Paris	France	Human	Human	Liver pus	Liver abscess		Necker Hospital, Paris			K1					96.04	202	8	0	7241	10908	11513	Reverse	8.15e-126	388
384	SB3432	K. pneumoniae subsp. rhinoscleromatis	Kp1 (7 loci)	0	2004	Paris	France	Human	Human	Respiratory	Rhinoscleroma	Nose	Institut Pasteur, CIMB							NC_021231, NC_021232	96.04	202	8	0	39498	1841925	1842530	Forward	8.09e-126	388
396	A3021	K. pneumoniae	Kp1 (7 loci)	100		Taiwan	Taiwan	Human	Human	Liver pus	Liver abscess		Taiwan Univ. College of Medicine			K1					96.04	202	8	0	7483	13745	14350	Forward	8.1e-126	388
397	A5011	K. pneumoniae	Kp1 (7 loci)	0		Taiwan	Taiwan	Human	Human	Liver pus	Liver abscess		Taiwan Univ. College of Medicine								96.04	202	8	0	8550	21700	22305	Reverse	8e-126	388
398	NTUH-K2044	K. pneumoniae	Kp1 (7 loci)	0		Taiwan	Taiwan	Human	Human	Liver pus	Liver abscess		Taiwan Univ. College of Medicine			K1			Type alleles	NC_012731, NC_006625	96.04	202	8	0	5025	4373171	4373776	Reverse	8.22e-126	388
1490	M49	K. pneumoniae		0	2020	Vadodara	India	Human	Human	Urine	UTIs		Metropolis lab	Carbapenam resistance					Novel Allele found for fosA gene		96.04	202	8	0	1930243	73530	74135	Forward	8.65e-126	388
1491	M53	K. pneumoniae		0	2020	Vadodara	India	Human	Human	Blood	Blood Stream Infection		Metropolis lab	Carbapenam resistance					Novel Allele found for fosA gene		96.04	202	8	0	1930436	26251	26856	Forward	8.58e-126	388
1493	M55	K. pneumoniae		0	2020	Vadodara	India	Human	Human	Endotracheal	Respiratory Tract Infection		Metropolis lab	Carbapenam resistance					Novel Allele found for fosA gene		96.04	202	8	0	1930747	239860	240465	Reverse	8.95e-126	388
1494	M59	K. pneumoniae		0	2020	Vadodara	India	Human	Human	Urine	UTIs		Metropolis lab	Carbapenam resistance					Novel Allele found for fosA gene		96.04	202	8	0	1930871	203127	203732	Reverse	8.41e-126	388
1496	c170	K. pneumoniae		0	2020	Wuhan	China	Farm Animal	Cow	nipple skin swab	Health		National Laboratory of Veterinary Drug Residues, Huazhong Agricultural University								96.04	202	8	0	2149516	72699	73304	Forward	8.15e-126	388
1505	8KE	K. quasipneumoniae subsp. similipneumoniae		0	2020	Khartoum	Sudan	Environment	Water	Drinking Water				blaOKP-B-10,ompK37,acrR,ompK36			Other			JAJHNR000000000	96.04	202	8	0	1931399	40265	40870	Reverse	7.85e-126	388
1509	BJ1-GA	K. pneumoniae	Kp1 (7 loci)	0	2011	Clichy	France	Human	Human	Liver pus	Liver abscess		MHNC, Hopital Beaujon, AP-HP			K2					96.04	202	8	0	5101	96938	97543	Forward	8.13e-126	388
1511	SA1	K. pneumoniae	Kp1 (7 loci)	0	2008	Paris	France	Human	Human	Blood	Pneumonia		D. Decre, Hopital Saint-Antoine, AP-HP			K2					96.04	202	8	0	5380	101733	102338	Forward	8.24e-126	388
1513	100519185	K. pneumoniae	Kp1 (7 loci)	0	2010	Pau	France	Human	Human	Blood	Severe Sepsis										96.04	202	8	0	5577	5075	5680	Forward	7.96e-126	388
1514	hvKP1	K. pneumoniae	Kp1 (7 loci)	0		Buffalo	USA	Human	Human	Blood	Liver abscess									AOIZ01	96.04	202	8	0	5682	93349	93954	Reverse	8.04e-126	388
1515	MET1_63/88063	K. pneumoniae	Kp1 (7 loci)	0	2004	Nantes	France	Animal	Horse	Unknown	Metritis	Mare	Nat. Veterinary School, Nantes, France			K1					96.04	202	8	0	6809	5122	5727	Reverse	8.27e-126	388
1516	SA2	K. pneumoniae	Kp1 (7 loci)	0		Paris	France	Human	Human	Blood	Liver abscess					K1	PCR				96.04	202	8	0	8907	93345	93950	Reverse	8.56e-126	388
1517	SA12	K. pneumoniae	Kp1 (7 loci)	0	2008	Paris	France	Human	Human	Liver pus	Liver abscess					K1	PCR				96.04	202	8	0	9214	51415	52020	Reverse	8.27e-126	388
1518	A18970	K. pneumoniae	Kp1 (7 loci)	0		Paris	France	Human	Human	Unknown	Liver abscess		Hopital Tenon, AP-HP			K1					96.04	202	8	0	9587	10910	11515	Reverse	8.11e-126	388
1519	BJ-LI	K. pneumoniae	Kp1 (7 loci)	0	2010	Clichy	France	Human	Human	Blood	Tibial abscess		MHNC, Hopital Beaujon, AP-HP			K1	PCR				96.04	202	8	0	9743	121546	122151	Reverse	8.17e-126	388
1520	BP1011625	K. pneumoniae	Kp1 (7 loci)	0	2011	Bobigny	France	Human	Human	Unknown	Sepsis		CHU Avicenne			K1					96.04	202	8	0	9859	85750	86355	Reverse	8.36e-126	388
1521	BD-DU	K. pneumoniae	Kp1 (7 loci)	100	2011	Bordeaux	France	Human	Human	Liver pus	Liver abscess		B. De Barbeyrac, Bordeaux			K1	PCR				96.04	202	8	0	9986	13756	14361	Forward	8.15e-126	388
1522	20479	K. pneumoniae	Kp1 (7 loci)	0	2012	Bordeaux	France	Human	Human	Unknown	Liver abscess		CHU Bordeaux Hopital PELLEGRIN			K1					96.04	202	8	0	10721	72851	73456	Forward	8.19e-126	388
1523	BG094	K. pneumoniae	Kp1 (7 loci)	0	2007	Antananarivo	Madagascar	Human	Human	Pus			S. Breurec, CENHOSOA			K1					96.04	202	8	0	10886	85659	86264	Reverse	8.43e-126	388
1524	BG130	K. pneumoniae	Kp1 (7 loci)	0	2008	Ha Noi	Vietnam	Human	Human	Post-operative fluid		Polytraumatism	S. Breurec, Hopital Germano Vietnamien			K1					96.04	202	8	0	10941	104256	104861	Reverse	8.79e-126	388
1525	BG141	K. pneumoniae	Kp1 (7 loci)	0	2007	Antananarivo	Madagascar	Human	Human	Pus			S. Breurec, CENHOSOA			K1					96.04	202	8	0	11055	72840	73445	Forward	8.5e-126	388
1526	KpS13	K. pneumoniae	Kp1 (7 loci)	20	2004	Villejuif	France	Human	Human	Blood	Sepsis	Nosocomial infection	Hopital Paul Brousse, AP-HP	VIM-1, SHV-5, TEM-1		K2	C-pattern				96.04	202	8	0	11883	1361	1966	Forward	3.89e-126	388
1527	SA17	K. pneumoniae	Kp1 (7 loci)	0	2008	Paris	France	Human	Human	Blood	Pneumonia		D. Decre, Hopital Saint-Antoine, AP-HP								96.04	202	8	0	12116	96939	97544	Forward	8.22e-126	388
1529	BJ2-KE	K. pneumoniae	Kp1 (7 loci)	0	2010	Clichy	France	Human	Human	Liver pus	Liver abscess		MHNC, Hopital Beaujon, AP-HP								96.04	202	8	0	12523	6388	6993	Forward	8.14e-126	388
1530	CG43	K. pneumoniae	Kp1 (7 loci)	0			Taiwan	Human	Human	Unknown	Liver abscess				pLVPK	K2		16			96.04	202	8	0	12832	1510	2115	Forward	7.7e-126	388
1532	IPEUC-340	K. pneumoniae	Kp1 (7 loci)	0	1975	Lyon	France	Human	Human	Unknown	Septicemia and meningitis	Human (pediatric host)	Claude Richard, Institut Pasteur			K2					96.04	202	8	0	13565	25626	26231	Forward	8.01e-126	388
1534	SA25	K. pneumoniae	Kp1 (7 loci)	0	2010	Paris	France	Human	Human	Blood	Severe Sepsis		D. Decre, Hopital Saint-Antoine, AP-HP								96.04	202	8	0	13867	17957	18562	Forward	8.14e-126	388
1535	SA26	K. pneumoniae	Kp1 (7 loci)	0	2010	Paris	France	Human	Human	Blood	Pneumonia		D. Decre, Hopital Saint-Antoine, AP-HP								96.04	202	8	0	14036	92143	92748	Forward	8.07e-126	388
1538	L8	K. pneumoniae	Kp1 (7 loci)	0	2008	Paris	France	Human	Human	Blood	Severe pneumonia		D. Decre, Hopital Saint-Antoine, AP-HP								96.04	202	8	0	15082	6388	6993	Forward	8.07e-126	388
1544	LM21	K. pneumoniae	Kp1 (7 loci)	0	1992	Clermont-Ferrand	France	Human	Human	Skin	Nosocomial infection	Skin lesion	C. Forestier, Clermont-Ferrand, France			K35					96.04	202	8	0	16179	392798	393403	Forward	8.43e-126	388
1554	07A044	K. quasipneumoniae subsp. similipneumoniae	Kp4 (7 loci)	2	1997	Freiburg	Germany	Human	Human	Blood			UMCU (Utrecht, NL)						Type alleles; type strain		96.04	202	8	0	24263	104437	105042	Reverse	7.66e-126	388
1555	18A069	K. quasipneumoniae subsp. quasipneumoniae	Kp2 (7 loci)	0	1997	Barcelona	Spain	Human	Human	Blood			UMCU (Utrecht, NL)						Type alleles		96.04	202	8	0	24288	3541646	3542251	Reverse	8.16e-126	388
1557	610356538	K. pneumoniae	Kp1 (7 loci)	0	2009	Paris	France	Human	Human	Unknown	Liver abscess		A. Merens, Hopital Begin								96.04	202	8	0	24351	360414	361019	Reverse	8.12e-126	388
1561	WGLW1	K. pneumoniae	Kp1 (7 loci)	0			USA	Human	Human	Unknown										AMLL01	96.04	202	8	0	25023	950250	950855	Forward	8.33e-126	388
1562	WGLW2	K. pneumoniae	Kp1 (7 loci)	0			USA	Human	Human	Unknown										AMLM01	96.04	202	8	0	25027	4145468	4146073	Reverse	8.63e-126	388
1617	JHCK1	K. pneumoniae	Kp1 (7 loci)	0	2012	Buenos Aires	Argentina	Human	Human	Cerebrospinal fluid	Meningitis	Human (newborn)								ANGH01	96.04	202	8	0	38663	366379	366984	Reverse	9.03e-126	388
1627	pKPN_CZ	K. pneumoniae		plasmid			Czech Republic	Human	Human	Unknown									Plasmid	JX424424	96.04	202	8	0	39112	1095	1700	Forward	3.12e-127	388
1635	ATCC 13884 T	K. pneumoniae subsp. rhinoscleromatis	Kp1 (7 loci)	0			USA	Unknown	Unknown	Unknown								7	Reference strain	ACZD01	96.04	202	8	0	39759	32558	33163	Reverse	7.86e-126	388
1636	1084	K. pneumoniae	Kp1 (7 loci)	0	2002		Taiwan	Human	Human	Unknown					Hypermucoviscosity negative	K1				NC_018522	96.04	202	8	0	39768	842310	842915	Forward	8.09e-126	388
1664	UHKPC57	K. pneumoniae	Kp1 (7 loci)	0	2008	Cleveland, OH	USA	Human	Human	Catheter				KPC-2						ARPR01	96.04	202	8	0	45470	76438	77043	Forward	8.48e-126	388
1675	12-3578	K. quasipneumoniae subsp. similipneumoniae	Kp4 (7 loci)	0	2012	Beijing	China	Human	Human	Blood	Pneumonia								KpIIB	AQOC01	96.04	202	8	0	47729	204475	205080	Reverse	8.61e-126	388
1678	LCT-KP214	K. pneumoniae	Kp1 (7 loci)	0			China	Human	Human	Unknown	Pneumonia									AJHE01	96.04	202	8	0	48521	5116	5721	Reverse	8.25e-126	388
1684	WGLW3	K. pneumoniae	Kp1 (7 loci)	0			Unknown	Unknown	Unknown	Unknown										AMLN01	96.04	202	8	0	51773	38707	39312	Forward	8.27e-126	388
1685	KPBj1E_w20_258	K. pneumoniae	Kp1 (7 loci)	0	2003	Clichy	France	Human	Human	Blood	Sepsis		Hopital Beaujon, AP-HP, Clichy, France								96.04	202	8	0	65	234	839	Forward	1.03e-126	388
1698	UHKPC179	K. pneumoniae	Kp1 (7 loci)	0	2008	Cleveland, OH	USA	Human	Human	Blood			J Craig Venter Institute, Rockville, MD 20850, USA							ARSM01	96.04	202	8	0	2265	7001	7606	Reverse	8.25e-126	388
1713	LCT-KP182	K. pneumoniae	Kp1 (7 loci)	0		Guangdong	China	Human	Human	Unknown			Bioinformatics, BGI-Shenzhen, Guangdong, China							ATRN01	96.04	202	8	0	53000	899095	899700	Forward	8.71e-126	388
1714	LCT-KP289	K. pneumoniae	Kp1 (7 loci)	0		Guangdong	China	Human	Human	Unknown			Bioinformatics, BGI-Shenzhen, Guangdong, China							ATRO01	96.04	202	8	0	53148	17497	18102	Forward	8.7e-126	388
1717	KPBj1E_w21_277	K. pneumoniae	Kp1 (7 loci)	0	2003	Clichy	France	Human	Human	Blood	Sepsis		Hopital Beaujon, AP-HP, Clichy, France								96.04	202	8	0	53836	1858	2463	Reverse	8.95e-132	388
1719	KPBj1E_w23_274	K. pneumoniae	Kp1 (7 loci)	0	2003	Clichy	France	Human	Human	Blood	Sepsis		Hopital Beaujon, AP-HP, Clichy, France								96.04	202	8	0	55185	1984	2589	Reverse	2.38e-131	388
1722	CG43	K. pneumoniae	Kp1 (7 loci)	0			Taiwan	Human	Human	Liver pus	Liver abscess	Clinical isolate from Chang-Gung Memorial Hospital	National Tsing Hua University, Hsinchu, Taiwan		pLVPK	K2		16		NC_022566.1	96.04	202	8	0	11753	3478448	3479053	Reverse	7.76e-126	388
1723	303K	K. pneumoniae	Kp1 (7 loci)	0	2010		Taiwan	Human	Human	Intestinal	Carriage	Rectal swab	Inst of Pop Health Sciences, Zhunan Town, Taiwan	NDM-1						AVAN01	96.04	202	8	0	56969	230952	231557	Forward	8.48e-126	388
1729	BIDMC 22	K. pneumoniae	Kp1 (7 loci)	0			Unknown	Human	Human	Urine			Broad Institute of MIT and Harvard, Cambridge, USA	Carbapenem resistance						AYIA01	96.04	202	8	0	57055	104326	104931	Reverse	8.16e-126	388
1732	BIDMC 25	K. pneumoniae	Kp1 (7 loci)	0	2012		Unknown	Unknown	Unknown	Unknown			Broad Institute of MIT and Harvard, Cambridge, USA	Carbapenem resistance						AYHX01	96.04	202	8	0	57103	301804	302409	Reverse	8.16e-126	388
1733	BIDMC 36	K. pneumoniae	Kp1 (7 loci)	0	2012		Unknown	Unknown	Unknown	Unknown			Broad Institute of MIT and Harvard, Cambridge, USA	Carbapenem resistance						AYHW01	96.04	202	8	0	57117	352135	352740	Reverse	7.8e-126	388
1734	BIDMC 40	K. pneumoniae	Kp1 (7 loci)	0	2012		Unknown	Unknown	Unknown	Unknown			Broad Institute of MIT and Harvard, Cambridge, USA	Carbapenem resistance						AYHS01	96.04	202	8	0	57144	20189	20794	Reverse	8.21e-126	388
1747	MGH 44	K. quasipneumoniae subsp. similipneumoniae	Kp4 (7 loci)	0			Unknown	Human	Human	Respiratory		Respiratory tract	Broad Institute of MIT and Harvard, Cambridge, USA	Carbapenem resistance					KpIIB	AYIV01	96.04	202	8	0	57450	251496	252101	Reverse	7.87e-126	388
1748	MGH 46	K. pneumoniae	Kp1 (7 loci)	0			Unknown	Human	Human	Urine			Broad Institute of MIT and Harvard, Cambridge, USA	Carbapenem resistance						AYIU01	96.04	202	8	0	57512	113200	113805	Reverse	8.4e-126	388
1751	UCICRE 14	K. quasipneumoniae subsp. quasipneumoniae	Kp2 (7 loci)	0			Unknown	Unknown	Unknown	Unknown			Broad Institute of MIT and Harvard, Cambridge, USA	Carbapenem resistance					KpIIA	AYIC01	96.04	202	8	0	57563	764566	765171	Reverse	8.29e-126	388
1753	UCICRE 4	K. pneumoniae	Kp1 (7 loci)	0			Unknown	Unknown	Unknown	Unknown			Broad Institute of MIT and Harvard, Cambridge, USA	Carbapenem resistance						AYIL01	96.04	202	8	0	57617	124030	124635	Reverse	8.32e-126	388
1754	UCICRE 6	K. pneumoniae	Kp1 (7 loci)	0			Unknown	Unknown	Unknown	Unknown			Broad Institute of MIT and Harvard, Cambridge, USA	Carbapenem resistance						AYIJ01	96.04	202	8	0	57632	1316405	1317010	Reverse	8.19e-126	388
1812	K21Sp	K. pneumoniae	Kp1 (7 loci)	0	2004		Vietnam	Human	Human	Sputum	Human_carriage	Respiratory				K64				ERS011813	96.04	202	8	0	71574	41826	42431	Reverse	8.47e-126	388
1814	PittNDM01	K. pneumoniae	Kp1 (7 loci)	0			USA	Human	Human	Urine										CP006798.1	96.04	202	8	0	66203	4457720	4458325	Forward	8.03e-126	388
1819	IA565	K. pneumoniae	Kp1 (7 loci)	0	1981		USA	Human	Human	Tracheal		urine or tracheal aspirate				K15			according to papers, IA65 is a tracheal aspirate isolate. but isolation source recording in the accession file is urine.	JPIQ00000000	96.04	202	8	0	71522	26121	26726	Forward	7.93e-126	388
1820	DB44834/96	K. pneumoniae	Kp1 (7 loci)	0	1996		Singapore	Human	Human	Blood	Human_invasive	sterile								ERS011903	96.04	202	8	0	71971	41822	42427	Reverse	8.83e-126	388
1821	K86N	K. pneumoniae	Kp1 (7 loci)	0	2004		Vietnam	Human	Human	Respiratory	Human_carriage	Nasal swab				K19				ERS011818	96.04	202	8	0	72137	135129	135734	Reverse	8.64e-126	388
2731	SB4936	K. pneumoniae	Kp1 (7 loci)	0	2014	Pointe-a-Pitre	Guadeloupe	Human	Human	Cerebrospinal fluid	Meningitis		Pointe-a-Pitre hospital (UHPAP)	'Wild-type': ampicillin, piperacillin, ticarcillin		2	wzi sequencing				96.04	202	8	0	80333	83948	84553	Forward	7.99e-126	388
2889	07-2034m_	K. pneumoniae		0	2007		Vietnam	Human	Human	Blood	Human_invasive	sterile	Heiman Wertheim							ERS011799	96.04	202	8	0	103563	58183	58788	Reverse	8.43e-126	388
2893	08-049B	K. pneumoniae	Kp1 (7 loci)	0	2008		Vietnam	Human	Human	Sputum	Human_infection	Respiratory	Heiman Wertheim							ERS011784	96.04	202	8	0	104615	137591	138196	Reverse	8.37e-126	388
2897	08-475T	K. pneumoniae	Kp1 (7 loci)	0	2009		Vietnam	Human	Human	Cerebrospinal fluid	Human_invasive	sterile	Heiman Wertheim							ERS011801	96.04	202	8	0	105590	368935	369540	Reverse	8.51e-126	388
2899	09-2006m	K. pneumoniae		0	2009		Vietnam	Human	Human	Blood	Human_invasive	sterile	Heiman Wertheim							ERS012014	96.04	202	8	0	106125	260836	261441	Reverse	8.47e-126	388
2902	09-2801m	K. pneumoniae		22	2009		Vietnam	Human	Human	Blood	Human_invasive	sterile	Heiman Wertheim							ERS012022	96.04	202	8	0	108347	275	880	Reverse	5.79e-134	388
2911	1517	K. pneumoniae	Kp1 (7 loci)	100	2005		Indonesia	Human	Human	Blood	Human_invasive	sterile	Juliette Severin							ERS012032	96.04	202	8	0	118973	4483	5088	Reverse	8.29e-126	388
2912	1522	K. pneumoniae	Kp1 (7 loci)	0	2005		Indonesia	Human	Human	Blood	Human_invasive	sterile	Juliette Severin							ERS012054	96.04	202	8	0	119537	150492	151097	Reverse	8.39e-126	388
2914	1524	K. pneumoniae		0	2005		Indonesia	Human	Human	Urine	Unknown	urine	Juliette Severin							ERS012034	96.04	202	8	0	120085	93999	94604	Reverse	8.1e-126	388
2915	1555	K. pneumoniae	Mixed: Kp1 (6 loci), Kp4 (1 locus)	0	2005		Indonesia	Human	Human	Urine	Unknown	urine	Juliette Severin							ERS012035	96.04	202	8	0	120559	86779	87384	Reverse	8.57e-126	388
2916	1557	K. pneumoniae		100	2005		Indonesia	Human	Human	Urine	Unknown	urine	Juliette Severin							ERS012036	96.04	202	8	0	121102	587	1192	Reverse	1.32e-133	388
2917	1576	K. pneumoniae	Kp1 (7 loci)	0	2005		Indonesia	Human	Human	Blood	Human_invasive	sterile	Juliette Severin							ERS012037	96.04	202	8	0	121490	53461	54066	Reverse	8.56e-126	388
2918	1585	K. pneumoniae	Kp1 (7 loci)	0	2005		Indonesia	Human	Human	Blood	Human_invasive	sterile	Juliette Severin							ERS012038	96.04	202	8	0	121812	189239	189844	Reverse	8.48e-126	388
2919	1586	K. pneumoniae		0	2005		Indonesia	Human	Human	Blood	Human_invasive	sterile	Juliette Severin							ERS012039	96.04	202	8	0	122328	87583	88188	Reverse	8.22e-126	388
2921	1753	K. pneumoniae	Mixed: Kp1 (6 loci), Kp4 (1 locus)	0	2005		Indonesia	Human	Human	Blood	Human_invasive	sterile	Juliette Severin							ERS012042	96.04	202	8	0	123402	238758	239363	Reverse	8.39e-126	388
2922	1764	K. pneumoniae	Mixed: Kp1 (6 loci), Kp4 (1 locus)	0	2005		Indonesia	Human	Human	Blood	Human_invasive	sterile	Juliette Severin							ERS012043	96.04	202	8	0	123908	149724	150329	Reverse	8.38e-126	388
2923	1765	K. pneumoniae		0	2005		Indonesia	Human	Human	Blood	Human_invasive	sterile	Juliette Severin							ERS012044	96.04	202	8	0	124070	258956	259561	Reverse	8.39e-126	388
2925	1824	K. pneumoniae	Kp1 (7 loci)	0	2005		Indonesia	Human	Human	Blood	Human_invasive	sterile	Juliette Severin							ERS012046	96.04	202	8	0	124630	135179	135784	Reverse	8.3e-126	388
2926	1884	K. pneumoniae	Kp1 (7 loci)	0	2005		Indonesia	Human	Human	Blood	Human_invasive	sterile	Juliette Severin							ERS012047	96.04	202	8	0	124991	21929	22534	Reverse	7.81e-126	388
2930	1993	K. pneumoniae	Kp1 (7 loci)	0	2005		Indonesia	Human	Human	Blood	Human_invasive	sterile	Juliette Severin							ERS012050	96.04	202	8	0	125702	96	701	Forward	5.77e-132	388
2931	2024	K. pneumoniae		0	2005		Indonesia	Human	Human	Blood	Human_invasive	sterile	Juliette Severin							ERS012051	96.04	202	8	0	126157	135270	135875	Reverse	8.31e-126	388
2932	2033	K. pneumoniae	Kp1 (7 loci)	0	2005		Indonesia	Human	Human	Urine	Unknown	urine	Juliette Severin							ERS012053	96.04	202	8	0	126310	119445	120050	Reverse	7.92e-126	388
2937	558m	K. pneumoniae	Kp1 (7 loci)	0	2009		Vietnam	Human	Human	Blood	Human_invasive	sterile	Heiman Wertheim							ERS012030	96.04	202	8	0	128300	142253	142858	Reverse	8.3e-126	388
2940	7085	K. pneumoniae	Kp1 (7 loci)	0	2009		USA	Animal	Monkey	Rectal swab	NA	Instestinal	Chris Whitehouse							ERS011862	96.04	202	8	0	129287	356524	357129	Reverse	7.75e-126	388
2941	71B	K. pneumoniae	Kp1 (7 loci)	0	2007		Vietnam	Human	Human	Sputum	Human_infection	Respiratory	Heiman Wertheim							ERS011790	96.04	202	8	0	129530	257957	258562	Reverse	8.19e-126	388
2943	805m	K. pneumoniae	Kp1 (7 loci)	0	2009		Vietnam	Human	Human	Blood	Human_invasive	sterile	Heiman Wertheim							ERS012031	96.04	202	8	0	130329	63060	63665	Reverse	8.21e-126	388
2948	AJ006	K. pneumoniae	Kp1 (7 loci)	0	2001		Australia	Human	Human	Blood	Human_invasive	sterile	Dick Strugnell							ERS005745	96.04	202	8	0	131050	213	818	Reverse	7.65e-138	388
2952	AJ033	K. pneumoniae		100	2001		Australia	Human	Human	Sputum	Human_infection	Respiratory	Dick Strugnell							ERS005750	96.04	202	8	0	132282	52880	53485	Reverse	8.55e-126	388
2955	AJ049	K. pneumoniae	Kp1 (7 loci)	0	2001		Australia	Human	Human	Unknown	Human_infection	wound	Dick Strugnell							ERS005743	96.04	202	8	0	133173	371469	372074	Reverse	8.69e-126	388
2957	AJ055	K. quasipneumoniae subsp. similipneumoniae	Kp4 (7 loci)	0	2001		Australia	Human	Human	Urine	NA	urine	Dick Strugnell							ERS005752	96.04	202	8	0	133529	23228	23833	Reverse	8.43e-126	388
2958	AJ056	K. pneumoniae		0	2001		Australia	Human	Human	Sputum	Human_infection	Respiratory	Dick Strugnell							ERS005757	96.04	202	8	0	133851	55358	55963	Reverse	8.33e-126	388
2960	AJ082	K. pneumoniae	Kp1 (7 loci)	0	2002		Australia	Human	Human	Urine	Human_infection	urine	Dick Strugnell							ERS005759	96.04	202	8	0	134430	92553	93158	Reverse	7.86e-126	388
2962	AJ094	K. pneumoniae	Kp1 (7 loci)	0	2002		Australia	Human	Human	Sputum	Human_infection	Respiratory	Dick Strugnell							ERS005762	96.04	202	8	0	135125	91892	92497	Reverse	8.22e-126	388
2963	AJ097	K. pneumoniae	Kp1 (7 loci)	0	2002		Australia	Human	Human	Urine	Human_infection	urine	Dick Strugnell							ERS005763	96.04	202	8	0	135325	55302	55907	Reverse	8.22e-126	388
2964	AJ099	K. pneumoniae	Kp1 (7 loci)	0	2002		Australia	Human	Human	Unknown	Human_infection	IV Catheter	Dick Strugnell							ERS005764	96.04	202	8	0	135700	36797	37402	Reverse	7.73e-126	388
2968	AJ155	K. pneumoniae	Kp1 (7 loci)	0	2002		Australia	Human	Human	Unknown	Human_infection	wound	Dick Strugnell							ERS005765	96.04	202	8	0	136402	61533	62138	Reverse	8.4e-126	388
2975	AJ205	K. pneumoniae	Mixed: Kp1 (6 loci), Kp4 (1 locus)	0	2002		Australia	Human	Human	Unknown	Human_infection	wound	Dick Strugnell							ERS005775	96.04	202	8	0	138414	61470	62075	Reverse	7.95e-126	388
2977	AJ211	K. pneumoniae	Mixed: Kp1 (6 loci), Kp4 (1 locus)	0	2002		Australia	Human	Human	Sputum	Human_infection	Respiratory	Dick Strugnell							ERS005767	96.04	202	8	0	138930	215788	216393	Forward	7.91e-126	388
2981	AJ256	K. pneumoniae	Kp1 (7 loci)	0	2002		Australia	Human	Human	Urine	Human_infection	urine	Dick Strugnell							ERS005784	96.04	202	8	0	140019	158647	159252	Reverse	8.4e-126	388
2982	AJ278	K. pneumoniae	Kp1 (7 loci)	0	2002		Australia	Human	Human	Urine	Human_infection	urine	Dick Strugnell							ERS005785	96.04	202	8	0	140070	50364	50969	Reverse	7.57e-126	388
2983	AJ281	K. pneumoniae		0	2002		Australia	Human	Human	Blood	Human_invasive	sterile	Dick Strugnell							ERS005786	96.04	202	8	0	140450	52892	53497	Reverse	8.3e-126	388
2984	AJ289	K. pneumoniae	Kp1 (7 loci)	0	2002		Australia	Human	Human	Blood	Human_invasive	sterile	Dick Strugnell							ERS005787	96.04	202	8	0	140770	52925	53530	Reverse	8.58e-126	388
2985	AJ290	K. pneumoniae	Kp1 (7 loci)	100	2002		Australia	Human	Human	Blood	Human_invasive	sterile	Dick Strugnell							ERS005788	96.04	202	8	0	140935	21645	22250	Reverse	8.28e-126	388
2988	AJ303	K. pneumoniae		0	2002		Australia	Human	Human	Urine	Human_infection	urine	Dick Strugnell							ERS005780	96.04	202	8	0	141808	50349	50954	Reverse	8.15e-126	388
2989	B-013-I-a-2	K. pneumoniae	Kp1 (7 loci)	0	2005		Vietnam	Human	Human	Intestinal	Human_carriage	stool sample	Stephen Baker							ERS011839	96.04	202	8	0	142102	256591	257196	Reverse	8.01e-126	388
2992	D-022-I-b-1	K. pneumoniae	Mixed: Kp1 (6 loci), Kp4 (1 locus)	0	2005		Vietnam	Human	Human	Intestinal	Human_carriage	stool sample	Stephen Baker							ERS011841	96.04	202	8	0	142705	104767	105372	Reverse	8e-126	388
2995	DB270_04	K. pneumoniae	Kp1 (7 loci)	0	2004		Singapore	Human	Human	Blood	Human_invasive	sterile	Li Yang Hsu							ERS011918	96.04	202	8	0	143072	269953	270558	Reverse	8.58e-126	388
2997	DM11825_05	K. pneumoniae	Kp1 (7 loci)	0	2005		Singapore	Human	Human	Liver	Human_invasive	liver	Li Yang Hsu							ERS011917	96.04	202	8	0	143294	254864	255469	Reverse	8.36e-126	388
2998	DM16912_02	K. pneumoniae	Kp1 (7 loci)	0	2002		Singapore	Human	Human	Liver	Human_invasive	liver	Li Yang Hsu							ERS011914	96.04	202	8	0	143526	367591	368196	Reverse	8.32e-126	388
2999	DM17138_03	K. pneumoniae	Kp1 (7 loci)	0	2003		Singapore	Human	Human	Unknown	Human_invasive	thigh	Li Yang Hsu							ERS011915	96.04	202	8	0	143647	367655	368260	Reverse	8.47e-126	388
3000	DM17337_04	K. pneumoniae	Kp1 (7 loci)	0	2004		Singapore	Human	Human	Respiratory	Human_infection	chest	Li Yang Hsu							ERS011916	96.04	202	8	0	143819	254969	255574	Reverse	8.45e-126	388
3001	DR19891_02	K. pneumoniae	Kp1 (7 loci)	0	2002		Singapore	Human	Human	Brain	Human_invasive	sterile	Li Yang Hsu							ERS011913	96.04	202	8	0	144011	378570	379175	Reverse	8.23e-126	388
3002	DR85_08	K. quasipneumoniae subsp. similipneumoniae	Kp4 (7 loci)	0	2008		Singapore	Environment	Environment	seawater	NA	seawater	Li Yang Hsu							ERS011922	96.04	202	8	0	144102	280774	281379	Forward	7.92e-126	388
3003	DU33062_05	K. pneumoniae	Kp1 (7 loci)	0	2005		Singapore	Human	Human	Urine	Human_carriage	Environment	Li Yang Hsu							ERS011909	96.04	202	8	0	144256	207604	208209	Reverse	8.39e-126	388
3004	DU35427_05	K. quasipneumoniae subsp. similipneumoniae	Kp4 (7 loci)	0	2005		Singapore	Human	Human	Urine	NA	Environment	Li Yang Hsu							ERS011910	96.04	202	8	0	144425	238940	239545	Reverse	8.43e-126	388
3007	DX259_08	K. pneumoniae	Kp1 (7 loci)	0	2008		Singapore	Human	Human	Hospital	Human_invasive	sterile	Li Yang Hsu							ERS011921	96.04	202	8	0	145227	256882	257487	Reverse	8.59e-126	388
3008	EW-20-R-MAC-1	K. pneumoniae	Kp1 (7 loci)	0	2006		Vietnam	Human	Human	Intestinal	Human_carriage	Environment	Stephen Baker							ERS011850	96.04	202	8	0	145457	104424	105029	Reverse	8.17e-126	388
3010	EW-29-R-MAG	K. pneumoniae	Kp1 (7 loci)	0	2006		Vietnam	Human	Human	Intestinal	Human_carriage	Intestinal	Stephen Baker							ERS011851	96.04	202	8	0	145700	3458	4063	Reverse	2.4e-127	387
3011	EW-33-R-MAC-2	K. pneumoniae	Kp1 (7 loci)	0	2006		Vietnam	Human	Human	Intestinal	Human_carriage	Intestinal	Stephen Baker							ERS011852	96.04	202	8	0	145836	376519	377124	Reverse	8.15e-126	388
3013	EW-60-R-MAG-2	K. quasipneumoniae subsp. similipneumoniae	Kp4 (7 loci)	0	2006		Vietnam	Human	Human	Intestinal	NA	Intestinal	Stephen Baker							ERS011854	96.04	202	8	0	146136	86805	87410	Reverse	8.22e-126	388
3017	K102An	K. pneumoniae	Kp1 (7 loci)	0	2004		Vietnam	Human	Human	Intestinal	Human_carriage	Anal swab	Stephen Baker							ERS011819	96.04	202	8	0	146756	104230	104835	Reverse	8.12e-126	388
3020	K222Ca	K. quasipneumoniae subsp. similipneumoniae	Mixed: Kp4 (6 loci), Kp1 (1 locus)	0	2005		Vietnam	Human	Human	Unknown	NA	canula swab	Stephen Baker							ERS011822	96.04	202	8	0	147350	217471	218076	Reverse	8.39e-126	388
3021	K228An	K. pneumoniae	Kp1 (7 loci)	0	2005		Vietnam	Human	Human	Intestinal	Human_carriage	Anal swab	Stephen Baker							ERS011823	96.04	202	8	0	147553	133850	134455	Reverse	7.94e-126	388
3022	K231An	K. pneumoniae	Kp1 (7 loci)	0	2005		Vietnam	Human	Human	Intestinal	Human_carriage	Anal swab	Stephen Baker							ERS011824	96.04	202	8	0	147746	270154	270759	Reverse	8.22e-126	388
3023	K261An	K. pneumoniae	Kp1 (7 loci)	0	2005		Vietnam	Human	Human	Intestinal	Human_carriage	Anal swab	Stephen Baker							ERS011827	96.04	202	8	0	147903	278604	279209	Reverse	7.98e-126	388
3024	K262N	K. pneumoniae	Kp1 (7 loci)	0	2005		Vietnam	Human	Human	Respiratory	Human_carriage	Nasal swab	Stephen Baker							ERS011828	96.04	202	8	0	148033	1486	2091	Reverse	2.3e-133	388
3026	K268An	K. quasipneumoniae subsp. similipneumoniae	Kp4 (7 loci)	0	2005		Vietnam	Human	Human	Intestinal	NA	Anal swab	Stephen Baker							ERS011830	96.04	202	8	0	148491	256571	257176	Reverse	8.2e-126	388
3028	K282Ax	K. pneumoniae	Kp1 (7 loci)	0	2005		Vietnam	Human	Human	Intestinal	Human_carriage	axilla swab	Stephen Baker							ERS011834	96.04	202	8	0	148758	269622	270227	Reverse	8.28e-126	388
3029	K290N	K. pneumoniae	Kp1 (7 loci)	0	2005		Vietnam	Human	Human	Respiratory	Human_carriage	Nasal swab	Stephen Baker							ERS011835	96.04	202	8	0	148961	280253	280858	Reverse	8.27e-126	388
3031	K307An	K. pneumoniae	Kp1 (7 loci)	0	2005		Vietnam	Human	Human	Intestinal	Human_carriage	Anal swab	Stephen Baker							ERS011837	96.04	202	8	0	149309	357625	358230	Reverse	7.96e-126	388
3033	K38An	K. quasipneumoniae subsp. similipneumoniae	Kp4 (7 loci)	0	2004		Vietnam	Human	Human	Intestinal	NA	Anal swab	Stephen Baker							ERS011815	96.04	202	8	0	149639	80942	81547	Forward	7.93e-126	388
3037	KpV513	K. pneumoniae	Kp1 (7 loci)	0	2006		USA	Animal	Monkey	Unknown	NA	Subcutaneous abscess	Chris Whitehouse							ERS011858	96.04	202	8	0	150209	356608	357213	Reverse	7.75e-126	388
3038	LF_7160	K. pneumoniae	Kp1 (7 loci)	0	2007		Laos	Human	Human	Pleural effusion	Human_invasive	Respiratory	David Dance							ERS011869	96.04	202	8	0	150590	208098	208703	Reverse	8.28e-126	388
3039	MM50237	K. pneumoniae	Kp1 (7 loci)	0	2008		USA	Animal	Monkey	Respiratory	NA	Oral swab	Chris Whitehouse							ERS011859	96.04	202	8	0	150663	392030	392635	Reverse	7.93e-126	388
3040	NCSR130	K. quasipneumoniae subsp. similipneumoniae	Mixed: Kp4 (6 loci), Kp4/Kp1 (1 locus)	0	2007		Vietnam	Human	Human	Bronchoalveolar lavage	NA	Respiratory	Stephen Baker							ERS011808	96.04	202	8	0	150813	420008	420613	Forward	8.07e-126	388
3043	Pus_15987	K. pneumoniae	Kp1 (7 loci)	0	2009		Laos	Human	Human	Pus	Human_infection	sterile	David Dance							ERS011873	96.04	202	8	0	151219	255222	255827	Reverse	8.16e-126	388
3045	Pus_9314_2	K. pneumoniae	Kp1 (7 loci)	0	2008		Laos	Human	Human	Unknown	Human_invasive	pus	David Dance							ERS011868	96.04	202	8	0	151376	367714	368319	Reverse	8.4e-126	388
3047	QMP_B2-170	K. pneumoniae	Mixed: Kp1 (6 loci), Kp4 (1 locus)	0	2006		USA	Food	Bovine	Milk	Bovine_infection	sterile	Ruth Zadoks							ERS011800	96.04	202	8	0	151739	197533	198138	Reverse	8.05e-126	388
3050	QMP_B2-223	K. pneumoniae	Kp1 (7 loci)	0	2006		USA	Food	Bovine	Milk	Bovine_infection	sterile	Ruth Zadoks							ERS011848	96.04	202	8	0	152144	366741	367346	Reverse	8.12e-126	388
3053	QMP_B2-252	K. pneumoniae	Kp1 (7 loci)	0	2006		USA	Animal	Bovine	Faeces	Bovine_carriage	Instestinal	Ruth Zadoks							ERS011884	96.04	202	8	0	152423	373683	374288	Reverse	8.31e-126	388
3057	QMP_B2-344	K. pneumoniae	Kp1 (7 loci)	0	2006		USA	Animal	Bovine	Faeces	Bovine_carriage	Instestinal	Ruth Zadoks							ERS011924	96.04	202	8	0	153389	114079	114684	Reverse	7.84e-126	388
3062	QMP_M1-030	K. pneumoniae	Kp1 (7 loci)	0	2005		USA	Animal	Bovine	Faeces	Bovine_carriage	Instestinal	Ruth Zadoks							ERS011930	96.04	202	8	0	154367	12279	12884	Reverse	7.91e-126	388
3067	QMP_M1-051	K. pneumoniae	Kp1 (7 loci)	0	2005		USA	Animal	Bovine	Faeces	Bovine_carriage	Instestinal	Ruth Zadoks							ERS011935	96.04	202	8	0	156621	131847	132452	Reverse	8.18e-126	388
3071	QMP_M1-218	K. pneumoniae	Kp1 (7 loci)	0	2005		USA	Food	Bovine	Milk	Bovine_infection	sterile	Ruth Zadoks							ERS011952	96.04	202	8	0	158162	269337	269942	Reverse	8.02e-126	388
3074	QMP_M1-375	K. pneumoniae	Kp1 (7 loci)	0	2005		USA	Animal	Bovine	Faeces	Bovine_carriage	Instestinal	Ruth Zadoks							ERS011955	96.04	202	8	0	158535	104266	104871	Reverse	8.66e-126	388
3077	QMP_M1-406	K. pneumoniae	Kp1 (7 loci)	0	2005		USA	Environment	Environment	bedding	NA	bedding	Ruth Zadoks							ERS011958	96.04	202	8	0	159267	256063	256668	Reverse	8.52e-126	388
3078	QMP_M1-407	K. pneumoniae	Kp1 (7 loci)	0	2005		USA	Environment	Environment	bedding	NA	bedding	Ruth Zadoks							ERS011996	96.04	202	8	0	159612	4616	5221	Reverse	8.04e-126	388
3080	QMP_M1-414	K. pneumoniae		110	2005		USA	Environment	Environment	bedding	NA	bedding	Ruth Zadoks							ERS011992	96.04	202	8	0	160058	588	1193	Reverse	9.75e-134	388
3086	QMP_M1-560	K. pneumoniae	Kp1 (7 loci)	100	2005		USA	Food	Bovine	Milk	Bovine_infection	sterile	Ruth Zadoks							ERS011940	96.04	202	8	0	163412	10967	11572	Reverse	7.67e-126	388
3090	QMP_M1-728	K. pneumoniae		100	2006		USA	Food	Bovine	Milk	Bovine_infection	sterile	Ruth Zadoks							ERS011944	96.04	202	8	0	166019	303	908	Reverse	4.58e-126	388
3091	QMP_M1-761	K. pneumoniae		0	2006		USA	Food	Bovine	Milk	Bovine_infection	sterile	Ruth Zadoks							ERS011945	96.04	202	8	0	166792	44676	45281	Reverse	8.07e-126	388
3096	QMP_M1-776	K. pneumoniae	Kp1 (7 loci)	0	2006		USA	Human	Human	Blood	Human_invasive	sterile	Ruth Zadoks							ERS012002	96.04	202	8	0	169233	582	1187	Reverse	4.74e-132	388
3097	QMP_M1-781	K. pneumoniae	Kp1 (7 loci)	0	2006		USA	Food	Bovine	Milk	Bovine_infection	sterile	Ruth Zadoks							ERS011962	96.04	202	8	0	169386	8026	8631	Reverse	8.03e-126	388
3099	QMP_M1-822	K. pneumoniae		100	2006		USA	Food	Bovine	Milk	Bovine_infection	sterile	Ruth Zadoks							ERS011964	96.04	202	8	0	170404	7011	7616	Reverse	8.28e-126	388
3101	QMP_M1-860	K. pneumoniae		0	2006		USA	Human	Human	Urine	Human_infection	urine	Ruth Zadoks							ERS012003	96.04	202	8	0	171430	67179	67784	Reverse	8.03e-126	388
3102	QMP_M1-861	K. quasipneumoniae subsp. quasipneumoniae		110	2006		USA	Human	Human	Blood	Human_invasive	sterile	Ruth Zadoks							ERS011966	96.04	202	8	0	172453	4347	4952	Reverse	5.59e-126	388
3103	QMP_M1-862	K. pneumoniae	Kp1 (7 loci)	100	2006		USA	Human	Human	Blood	Human_invasive	sterile	Ruth Zadoks							ERS012005	96.04	202	8	0	174042	2348	2953	Reverse	3.04e-128	388
3105	QMP_M1-882	K. pneumoniae	Kp1 (7 loci)	0	2007		USA	Human	Human	Urine	Human_infection	urine	Ruth Zadoks							ERS011968	96.04	202	8	0	174937	104652	105257	Reverse	8.26e-126	388
3108	QMP_M1-886	K. pneumoniae	Kp1 (7 loci)	0	2007		USA	Human	Human	Urine	Human_infection	urine	Ruth Zadoks							ERS011971	96.04	202	8	0	176400	10459	11064	Reverse	8e-126	388
3117	QMP_M1-963	K. pneumoniae		110	2007		USA	Human	Human	Ileum	Human_carriage	Intestinal biopsy	Ruth Zadoks							ERS011980	96.04	202	8	0	186459	562	1167	Reverse	7.34e-134	388
3121	QMP_M1-968	K. pneumoniae	Kp1 (7 loci)	22	2007		USA	Human	Human	Ileum	Human_carriage	Intestinal biopsy	Ruth Zadoks							ERS011984	96.04	202	8	0	193163	591	1196	Reverse	1.59e-133	388
3126	QMP_M1-977	K. quasipneumoniae subsp. similipneumoniae		100	2007		USA	Human	Human	Ileum	NA	Intestinal biopsy	Ruth Zadoks							ERS011989	96.04	202	8	0	198201	4353	4958	Reverse	6.93e-126	388
3130	QMP_M2-488	K. pneumoniae	Kp1 (7 loci)	0	2007		USA	Animal	Bovine	Instestinal	Bovine_carriage	rumen	Ruth Zadoks							ERS011999	96.04	202	8	0	201194	188038	188643	Reverse	8.16e-126	388
3131	QMP_M2-654	K. pneumoniae	Kp1 (7 loci)	0	2007		USA	Animal	Bovine	Instestinal	Bovine_carriage	rumen	Ruth Zadoks							ERS012001	96.04	202	8	0	201435	130205	130810	Reverse	7.88e-126	388
3136	QMP_Z4-712	K. pneumoniae		0	2006		USA	Food	Bovine	Milk	Bovine_infection	sterile	Ruth Zadoks							ERS012040	96.04	202	8	0	205460	45379	45984	Reverse	7.98e-126	388
3138	QMP_Z4-724	K. pneumoniae		0	2006		USA	Food	Bovine	Milk	Bovine_infection	sterile	Ruth Zadoks							ERS012009	96.04	202	8	0	206009	87454	88059	Reverse	8.18e-126	388
3139	QMP_Z4-726	K. quasipneumoniae subsp. similipneumoniae		110	2006		USA	Food	Bovine	Milk	Bovine_infection	sterile	Ruth Zadoks							ERS012010	96.04	202	8	0	206245	5184	5789	Reverse	7.06e-126	388
3140	ST_752	K. pneumoniae	Kp1 (7 loci)	0	2008		Laos	Human	Human	Blood	Human_invasive	sterile	David Dance							ERS011897	96.04	202	8	0	206751	44691	45296	Reverse	7.99e-126	388
3141	U_12567	K. pneumoniae	Kp1 (7 loci)	0	2008		Laos	Human	Human	Urine	Human_infection	urine	David Dance							ERS011878	96.04	202	8	0	206851	207491	208096	Reverse	8.48e-126	388
3142	U_13792_2	K. pneumoniae	Kp1 (7 loci)	0	2009		Laos	Human	Human	Urine	Human_infection	urine	David Dance							ERS011879	96.04	202	8	0	207089	271724	272329	Reverse	8.01e-126	388
3143	U_16821	K. pneumoniae	Kp1 (7 loci)	0	2009		Laos	Human	Human	Urine	Human_infection	urine	David Dance							ERS011880	96.04	202	8	0	207146	270043	270648	Reverse	8e-126	388
3144	UI_10871	K. pneumoniae		0	2007		Laos	Human	Human	Blood	Human_invasive	sterile	David Dance							ERS011895	96.04	202	8	0	207329	22038	22643	Reverse	8.09e-126	388
3150	UI_3324	K. pneumoniae	Kp1 (7 loci)	0	2003		Laos	Human	Human	Blood	Human_invasive	sterile	David Dance							ERS011886	96.04	202	8	0	209285	312537	313142	Reverse	8.16e-126	388
3154	UI_6167	K. pneumoniae	Kp1 (7 loci)	0	2005		Laos	Human	Human	Blood	Human_invasive	sterile	David Dance							ERS011890	96.04	202	8	0	212310	61377	61982	Reverse	8.32e-126	388
3156	UI_7631	K. quasipneumoniae subsp. quasipneumoniae		2	2006		Laos	Human	Human	Blood	NA	sterile	David Dance							ERS011892	96.04	202	8	0	212836	218315	218920	Reverse	7.54e-126	388
3158	UI_9552	K. quasipneumoniae subsp. similipneumoniae	Kp4 (7 loci)	2	2007		Laos	Human	Human	Blood	NA	sterile	David Dance							ERS011894	96.04	202	8	0	213085	247605	248210	Reverse	7.72e-126	388
3221	SB4935	K. quasipneumoniae subsp. quasipneumoniae	Kp2 (7 loci)	2			Guadeloupe	Human	Human	Liver	Liver abscess, endophthalmitis	abscess fluid	CHU Pointe-a-Pitre, Guadeloupe	'Wild-type' (ampicillin, ticarcillin, piperacilliln)		K1	Full sequencing of CPS cluster				96.04	202	8	0	213882	229154	229759	Reverse	7.81e-126	388
3567	K57-33	K. pneumoniae	Kp1 (7 loci)	0	2009		Norway	Human	Human	Urine			Norwegian Nat. Adv. Unit Detect. Antimicr. Res.								96.04	202	8	0	245758	43820	44425	Reverse	8.88e-126	388
3572	K68-18	K. pneumoniae	Kp1 (7 loci)	0	2010		Norway	Human	Human	Ear secretion			Norwegian Nat. Adv. Unit Detect. Antimicr. Res.								96.04	202	8	0	246753	7319	7924	Reverse	8.71e-126	388
3573	K68-73	K. pneumoniae	Kp1 (7 loci)	0	2010		Norway	Human	Human	Urine			Norwegian Nat. Adv. Unit Detect. Antimicr. Res.								96.04	202	8	0	247931	7333	7938	Reverse	8.63e-126	388
3575	50531633	K. pneumoniae	Kp1 (7 loci)	1	2011		Norway	Human	Human	Unknown			Norwegian Nat. Adv. Unit Detect. Antimicr. Res.								96.04	202	8	0	225949	73017	73622	Forward	9.05e-126	388
3576	50572569	K. pneumoniae	Kp1 (7 loci)	0	2011		Norway	Human	Human	Faeces			Norwegian Nat. Adv. Unit Detect. Antimicr. Res.								96.04	202	8	0	226168	4391	4996	Reverse	8.72e-126	388
3577	50580255	K. pneumoniae	Kp1 (7 loci)	0	2012		Norway	Human	Human	Tissue			Norwegian Nat. Adv. Unit Detect. Antimicr. Res.								96.04	202	8	0	226272	104265	104870	Reverse	8.37e-126	388
3584	50700924	K. pneumoniae	Kp1 (7 loci)	0	2013		Norway	Human	Human	Urine			Norwegian Nat. Adv. Unit Detect. Antimicr. Res.								96.04	202	8	0	227269	118382	118987	Forward	8.23e-126	388
3592	50884375	K. pneumoniae	Kp1 (7 loci)	0	2014		Norway	Human	Human	Urine			Norwegian Nat. Adv. Unit Detect. Antimicr. Res.								96.04	202	8	0	228398	74475	75080	Forward	8.53e-126	388
3882	SB98	K. quasipneumoniae subsp. quasipneumoniae	Kp2 (7 loci)	0			Unknown	Environment	Environment	Environment											96.04	202	8	0	217275	323331	323936	Forward	8.82e-126	388
3883	SB1124	K. quasipneumoniae subsp. quasipneumoniae	Mixed: Kp2 (6 loci), Kp3 (1 locus)	0			Netherlands	Environment	Environment	canal water											96.04	202	8	0	217427	4910	5515	Forward	8.24e-126	388
3884	SB2110	K. quasipneumoniae subsp. quasipneumoniae	Kp2 (7 loci)	0			Germany	Environment	Environment	Unknown		From Podschun et al 1991									96.04	202	8	0	217644	5135	5740	Forward	8.71e-126	388
3885	12A476	K. quasipneumoniae subsp. similipneumoniae	Mixed: Kp4 (6 loci), Kp4/Kp3 (1 locus)	0	1998		Netherlands	Human	Human	Blood											96.04	202	8	0	217787	5121	5726	Forward	8.14e-126	388
3886	CIP110288T	K. quasipneumoniae subsp. similipneumoniae	Kp4 (7 loci)	0			China	Environment	Environment	Unknown		Xu et al 2010 Description of Klebsiella alba									96.04	202	8	0	217817	77889	78494	Forward	8.05e-126	388
3887	SB610	K. quasipneumoniae subsp. similipneumoniae	Kp4 (7 loci)	0		Utrecht	Netherlands	Environment	Environment	Lake water		Collected by S. Brisse									96.04	202	8	0	217975	45364	45969	Reverse	8.54e-126	388
4048	1946	K. pneumoniae	Kp1 (7 loci)	100	2014	Ann Arbor, MI	USA	Human	Human	Blood	Bloodstream infection	Same patient as 463				wzi39-K39	wzi sequencing		Discordant control pair		96.04	202	8	0	268079	104290	104895	Reverse	8.47e-126	388
4058	1045	K. quasipneumoniae subsp. quasipneumoniae	Kp2 (7 loci)	0	2014	Ann Arbor, MI	USA	Human	Human	Stool		Same patient as 1043, 733, 734					wzi sequencing				96.04	202	8	0	272533	364930	365535	Reverse	8.28e-126	388
4076	1356	K. quasipneumoniae subsp. similipneumoniae	Kp4 (7 loci)	0	2014	Ann Arbor, MI	USA	Human	Human	Stool		Same patient as 1346					wzi sequencing				96.04	202	8	0	277434	251	856	Forward	7.91e-126	388
4077	1346	K. quasipneumoniae subsp. similipneumoniae	Kp4 (7 loci)	0	2014	Ann Arbor, MI	USA	Human	Human	Urine	Urinarty Tract Infection	Same patient as 1356					wzi sequencing				96.04	202	8	0	277603	366961	367566	Reverse	7.91e-126	388
4418	SB5372	K. pneumoniae	Kp1 (7 loci)	0	2015		Madagascar		pregnant woman	Fecal sample	carriage		Institut Pasteur of Madagascar								96.04	202	8	0	312644	318944	319549	Reverse	7.77e-126	388
4429	SB5383	K. pneumoniae	Kp1 (7 loci)	0	2015		Madagascar		pregnant woman	Fecal sample	carriage		Institut Pasteur of Madagascar								96.04	202	8	0	313463	20814	21419	Forward	7.86e-126	388
4430	SB5384	K. pneumoniae	Kp1 (7 loci)	0	2015		Madagascar		pregnant woman	Fecal sample	carriage		Institut Pasteur of Madagascar								96.04	202	8	0	351662	267560	268165	Reverse	8.16e-126	388
4435	SB5389	K. pneumoniae	Kp1 (7 loci)	0	2015		Madagascar		pregnant woman	Fecal sample	carriage		Institut Pasteur of Madagascar								96.04	202	8	0	313824	383980	384585	Reverse	8.13e-126	388
4437	SB5391	K. pneumoniae	Kp1 (7 loci)	0	2015		Madagascar		pregnant woman	Fecal sample	carriage		Institut Pasteur of Madagascar								96.04	202	8	0	313837	72921	73526	Forward	8.01e-126	388
4439	SB5393	K. pneumoniae	Kp1 (7 loci)	0	2015		Madagascar		pregnant woman	Fecal sample	carriage		Institut Pasteur of Madagascar								96.04	202	8	0	313983	383980	384585	Reverse	8.17e-126	388
4440	22HJ153	K. quasipneumoniae subsp. similipneumoniae			2022	Yangzhou	China	Environment	vegetable market	vegetable market			Yangzhou University								96.04	202	8	0	2237851	104774	105379	Reverse	8.44e-126	388
4441	SB5395	K. pneumoniae	Kp1 (7 loci)	0	2015		Madagascar		pregnant woman	Fecal sample	carriage		Institut Pasteur of Madagascar								96.04	202	8	0	314050	367019	367624	Reverse	7.54e-126	388
4445	SB5399	K. pneumoniae	Kp1 (7 loci)	0			Madagascar		pregnant woman	Fecal sample	carriage		Institut Pasteur of Madagascar								96.04	202	8	0	314360	51489	52094	Forward	8.06e-126	388
4453	SB5407	K. pneumoniae	Kp1 (7 loci)	0	2016		Madagascar		pregnant woman	Fecal sample	carriage		Institut Pasteur of Madagascar								96.04	202	8	0	315156	267560	268165	Reverse	8.18e-126	388
4456	SB5410	K. quasipneumoniae subsp. similipneumoniae	Kp4 (7 loci)	0	2016		Madagascar		pregnant woman	Fecal sample	carriage		Institut Pasteur of Madagascar								96.04	202	8	0	315411	7373	7978	Reverse	8.02e-126	388
4460	SB5414	K. quasipneumoniae subsp. similipneumoniae	Kp4 (7 loci)	0	2016		Madagascar		pregnant woman	Fecal sample	carriage		Institut Pasteur of Madagascar								96.04	202	8	0	315785	196147	196752	Forward	8.13e-126	388
4463	SB5417	K. pneumoniae	Kp1 (7 loci)	0	2016		Madagascar		pregnant woman	Fecal sample	carriage		Institut Pasteur of Madagascar								96.04	202	8	0	316103	71602	72207	Forward	8.11e-126	388
4464	SB5418	K. pneumoniae	Kp1 (7 loci)	0	2016		Madagascar		pregnant woman	Fecal sample	carriage		Institut Pasteur of Madagascar								96.04	202	8	0	316126	51484	52089	Forward	7.86e-126	388
4465	SB5419	K. pneumoniae	Kp1 (7 loci)	0	2016		Madagascar		pregnant woman	Fecal sample	carriage		Institut Pasteur of Madagascar								96.04	202	8	0	328750	277597	278202	Forward	7.61e-126	388
4468	SB5422	K. pneumoniae	Kp1 (7 loci)	0	2016		Madagascar		pregnant woman	Fecal sample	carriage		Institut Pasteur of Madagascar								96.04	202	8	0	328929	363915	364520	Reverse	8.13e-126	388
4474	SB5428	K. pneumoniae	Kp4 (7 loci)	2	2016		Madagascar		pregnant woman	Fecal sample	carriage		Institut Pasteur of Madagascar								96.04	202	8	0	329192	367267	367872	Reverse	7.54e-126	388
4475	SB5429	K. pneumoniae	Kp1 (7 loci)	0	2016		Madagascar		pregnant woman	Fecal sample	carriage		Institut Pasteur of Madagascar								96.04	202	8	0	329239	189714	190319	Reverse	8.27e-126	388
4477	SB5431	K. pneumoniae	Kp4 (7 loci)	2	2016		Madagascar		pregnant woman	Fecal sample	carriage		Institut Pasteur of Madagascar								96.04	202	8	0	329494	11529	12134	Forward	7.51e-126	388
4487	SB5441	K. pneumoniae	Kp1 (7 loci)	0	2016		Madagascar		pregnant woman	Fecal sample	carriage		Institut Pasteur of Madagascar								96.04	202	8	0	330365	72800	73405	Forward	7.73e-126	388
4493	SB5447	K. pneumoniae	Kp1 (7 loci)	0	2015		Madagascar		pregnant woman	Fecal sample	carriage		Institut Pasteur of Madagascar								96.04	202	8	0	330727	188042	188647	Forward	7.97e-126	388
4496	SB5450	K. pneumoniae	Kp1 (7 loci)	0	2015		Madagascar		pregnant woman	Fecal sample	carriage		Institut Pasteur of Madagascar								96.04	202	8	0	330958	267560	268165	Reverse	8.15e-126	388
4498	SB5452	K. pneumoniae	Kp1 (7 loci)	0	2015		Madagascar		pregnant woman	Fecal sample	carriage		Institut Pasteur of Madagascar								96.04	202	8	0	331128	267560	268165	Reverse	8.17e-126	388
4499	SB5453	K. pneumoniae	Kp1 (7 loci)	0	2015		Madagascar		pregnant woman	Fecal sample	carriage		Institut Pasteur of Madagascar								96.04	202	8	0	331248	267560	268165	Reverse	8.17e-126	388
4509	SB5463	K. pneumoniae	Kp1 (7 loci)	0	2015		Madagascar		pregnant woman	Fecal sample	carriage		Institut Pasteur of Madagascar								96.04	202	8	0	332501	20812	21417	Forward	7.86e-126	388
4512	SB5466	K. pneumoniae	Kp1 (7 loci)	0	2015		Madagascar		pregnant woman	Fecal sample	carriage		Institut Pasteur of Madagascar								96.04	202	8	0	361568	318483	319088	Reverse	7.83e-126	388
4514	SB5468	K. pneumoniae	Kp1 (7 loci)	0	2015		Madagascar		pregnant woman	Fecal sample	carriage		Institut Pasteur of Madagascar								96.04	202	8	0	332863	269816	270421	Reverse	7.53e-126	388
4523	SB5477	K. quasipneumoniae subsp. similipneumoniae	Kp4 (7 loci)	0	2015		Madagascar		pregnant woman	Fecal sample	carriage		Institut Pasteur of Madagascar								96.04	202	8	0	333873	50	655	Forward	5.98e-126	388
4525	SB5479	K. pneumoniae	Kp1 (7 loci)	0	2015		Madagascar		pregnant woman	Fecal sample	carriage		Institut Pasteur of Madagascar								96.04	202	8	0	334066	5832	6437	Reverse	7.3e-126	388
4527	SB5481	K. pneumoniae	Kp1 (7 loci)	0	2015		Madagascar		pregnant woman	Fecal sample	carriage		Institut Pasteur of Madagascar								96.04	202	8	0	334262	78590	79195	Forward	8.22e-126	388
4528	SB5482	K. pneumoniae	Kp1 (7 loci)	0	2015		Madagascar		pregnant woman	Fecal sample	carriage		Institut Pasteur of Madagascar								96.04	202	8	0	334371	286414	287019	Reverse	7.89e-126	388
4532	SB5486	K. pneumoniae	Kp1 (7 loci)	0	2016		Madagascar		pregnant woman	Fecal sample	carriage		Institut Pasteur of Madagascar								96.04	202	8	0	334728	72750	73355	Forward	7.83e-126	388
4533	SB5487	K. pneumoniae	Kp2 (7 loci)	2	2016		Madagascar		pregnant woman	Fecal sample	carriage		Institut Pasteur of Madagascar								96.04	202	8	0	334778	332821	333426	Forward	7.75e-126	388
4535	SB5489	K. pneumoniae	Kp1 (7 loci)	0	2016		Madagascar		pregnant woman	Fecal sample	carriage		Institut Pasteur of Madagascar								96.04	202	8	0	334918	267562	268167	Reverse	8.34e-126	388
4537	SB5491	K. pneumoniae	Kp1 (7 loci)	0	2016		Madagascar		pregnant woman	Fecal sample	carriage		Institut Pasteur of Madagascar								96.04	202	8	0	335203	50810	51415	Forward	7.91e-126	388
4538	SB5492	K. pneumoniae	Kp1 (7 loci)	0	2016		Madagascar		pregnant woman	Fecal sample	carriage		Institut Pasteur of Madagascar								96.04	202	8	0	335380	50810	51415	Forward	7.89e-126	388
4544	SB5498	K. pneumoniae	Kp1 (7 loci)	0	2016		Madagascar		pregnant woman	Fecal sample	carriage		Institut Pasteur of Madagascar								96.04	202	8	0	336017	278273	278878	Reverse	7.81e-126	388
4546	SB5500	K. pneumoniae	Kp1 (7 loci)	0	2016		Madagascar		pregnant woman	Fecal sample	carriage		Institut Pasteur of Madagascar								96.04	202	8	0	336064	383824	384429	Reverse	7.96e-126	388
4548	SB5502	K. pneumoniae	Kp1 (7 loci)	0	2016		Madagascar		pregnant woman	Fecal sample	carriage		Institut Pasteur of Madagascar								96.04	202	8	0	336141	256145	256750	Reverse	7.77e-126	388
4550	SB5504	K. quasipneumoniae subsp. similipneumoniae	Kp4 (7 loci)	0	2016		Madagascar		pregnant woman	Fecal sample	carriage		Institut Pasteur of Madagascar								96.04	202	8	0	336190	6661	7266	Forward	7.74e-126	388
4554	SB5508	K. pneumoniae	Kp1 (7 loci)	0	2016		Madagascar		pregnant woman	Fecal sample	carriage		Institut Pasteur of Madagascar								96.04	202	8	0	336511	6990	7595	Reverse	7.98e-126	388
4555	SB5509	K. pneumoniae	Kp1 (7 loci)	0	2016		Madagascar		pregnant woman	Fecal sample	carriage		Institut Pasteur of Madagascar								96.04	202	8	0	336574	96	701	Forward	7.33e-126	388
4556	SB5510	K. pneumoniae	Kp1 (7 loci)	0	2016		Madagascar		pregnant woman	Fecal sample	carriage		Institut Pasteur of Madagascar								96.04	202	8	0	336666	267562	268167	Reverse	8.15e-126	388
4557	SB5511	K. pneumoniae	Kp1 (7 loci)	0	2016		Madagascar		pregnant woman	Fecal sample	carriage		Institut Pasteur of Madagascar								96.04	202	8	0	336820	72938	73543	Forward	8.17e-126	388
4558	SB5512	K. pneumoniae	Kp1 (7 loci)	0	2016		Madagascar		pregnant woman	Fecal sample	carriage		Institut Pasteur of Madagascar								96.04	202	8	0	408675	256425	257030	Reverse	7.95e-126	388
4563	SB5517	K. pneumoniae	Kp2 (7 loci)	2	2016		Madagascar		pregnant woman	Fecal sample	carriage		Institut Pasteur of Madagascar								96.04	202	8	0	337224	332821	333426	Forward	7.75e-126	388
4570	SB5524	K. pneumoniae	Kp1 (7 loci)	0	2016		Madagascar		pregnant woman	Fecal sample	carriage		Institut Pasteur of Madagascar								96.04	202	8	0	337738	20814	21419	Forward	7.88e-126	388
4573	SB5527	K. quasipneumoniae subsp. similipneumoniae	Mixed: Kp4 (6 loci), Kp4/Kp1 (1 locus)	0	2016		Madagascar		pregnant woman	Fecal sample	carriage		Institut Pasteur of Madagascar								96.04	202	8	0	338002	922	1527	Reverse	2.57e-135	387
4574	SB5528	K. quasipneumoniae subsp. similipneumoniae	Kp4 (7 loci)	0	2016		Madagascar		pregnant woman	Fecal sample	carriage		Institut Pasteur of Madagascar								96.04	202	8	0	338086	346098	346703	Reverse	8.09e-126	388
4576	SB5530	K. pneumoniae	Kp1 (7 loci)	100	2016		Madagascar		pregnant woman	Fecal sample	carriage		Institut Pasteur of Madagascar						locus ecnA has 2 paralogs; allele designations have removed		96.04	202	8	0	338345	5124	5729	Forward	8.14e-126	388
4579	SB5533	K. quasipneumoniae subsp. similipneumoniae	Kp4 (7 loci)	0	2016		Madagascar		pregnant woman	Fecal sample	carriage		Institut Pasteur of Madagascar								96.04	202	8	0	338889	964	1569	Reverse	1.5e-135	388
4581	SB5535	K. pneumoniae	Kp1 (7 loci)	0	2016		Madagascar		pregnant woman	Fecal sample	carriage		Institut Pasteur of Madagascar								96.04	202	8	0	339105	324803	325408	Reverse	7.88e-126	388
4582	SB5536	K. quasipneumoniae subsp. similipneumoniae	Kp4 (7 loci)	0	2016		Madagascar		pregnant woman	Fecal sample	carriage		Institut Pasteur of Madagascar								96.04	202	8	0	339167	227	832	Reverse	7.78e-126	388
4588	SB5542	K. pneumoniae	Kp2 (7 loci)	2	2016		Madagascar		pregnant woman	Fecal sample	carriage		Institut Pasteur of Madagascar								96.04	202	8	0	339587	29373	29978	Forward	7.63e-126	388
4589	SB5543	K. pneumoniae	Kp2 (7 loci)	2	2016		Madagascar		pregnant woman	Fecal sample	carriage		Institut Pasteur of Madagascar								96.04	202	8	0	339696	29373	29978	Forward	7.63e-126	388
4593	SB5547	K. pneumoniae	Kp1 (7 loci)	0	2016		Madagascar		pregnant woman	Fecal sample	carriage		Institut Pasteur of Madagascar								96.04	202	8	0	408792	289485	290090	Reverse	7.79e-126	388
4594	SB5548	K. pneumoniae	Kp1 (7 loci)	0	2016		Madagascar		pregnant woman	Fecal sample	carriage		Institut Pasteur of Madagascar								96.04	202	8	0	339954	355276	355881	Reverse	7.72e-126	388
4595	SB5549	K. pneumoniae	Kp1 (7 loci)	0	2016		Madagascar		pregnant woman	Fecal sample	carriage		Institut Pasteur of Madagascar								96.04	202	8	0	340030	254788	255393	Reverse	7.73e-126	388
4596	SB5550	K. pneumoniae	Kp1 (7 loci)	0	2016		Madagascar		pregnant woman	Fecal sample	carriage		Institut Pasteur of Madagascar								96.04	202	8	0	340221	366030	366635	Reverse	8.19e-126	388
4600	SB5554	K. pneumoniae	Kp4 (7 loci)	2	2016		Madagascar		pregnant woman	Fecal sample	carriage		Institut Pasteur of Madagascar								96.04	202	8	0	340497	6635	7240	Forward	7.69e-126	388
4602	SB5556	K. quasipneumoniae subsp. similipneumoniae	Kp4 (7 loci)	0	2016		Madagascar		pregnant woman	Fecal sample	carriage		Institut Pasteur of Madagascar								96.04	202	8	0	353522	6621	7226	Forward	7.53e-126	388
4603	SB5557	K. pneumoniae	Kp1 (7 loci)	0	2016		Madagascar		pregnant woman	Fecal sample	carriage		Institut Pasteur of Madagascar								96.04	202	8	0	408854	72316	72921	Forward	7.98e-126	388
4614	SB5568	K. pneumoniae	Kp1 (7 loci)	0	2016		Madagascar		pregnant woman	Fecal sample	carriage		Institut Pasteur of Madagascar								96.04	202	8	0	350847	365838	366443	Reverse	7.94e-126	388
4617	SB5571	K. pneumoniae	Kp1 (7 loci)	0	2016		Madagascar		pregnant woman	Fecal sample	carriage		Institut Pasteur of Madagascar								96.04	202	8	0	351205	55124	55729	Forward	7.71e-126	388
4618	SB5572	K. pneumoniae	Kp1 (7 loci)	0	2016		Madagascar		pregnant woman	Fecal sample	carriage		Institut Pasteur of Madagascar								96.04	202	8	0	361792	72588	73193	Forward	7.87e-126	388
4620	SB5574	K. pneumoniae	Kp1 (7 loci)	0	2016		Madagascar		pregnant woman	Fecal sample	carriage		Institut Pasteur of Madagascar								96.04	202	8	0	362033	267562	268167	Reverse	8.15e-126	388
4622	SB5576	K. pneumoniae	Kp1 (7 loci)	0	2016		Madagascar		pregnant woman	Fecal sample	carriage		Institut Pasteur of Madagascar								96.04	202	8	0	409332	133554	134159	Reverse	7.91e-126	388
4623	SB5577	K. quasipneumoniae subsp. similipneumoniae	Kp4 (7 loci)	0	2016		Madagascar		pregnant woman	Fecal sample	carriage		Institut Pasteur of Madagascar								96.04	202	8	0	351263	6731	7336	Forward	8.06e-126	388
4627	SB5581	K. pneumoniae	Kp1 (7 loci)	0	2016		Madagascar		pregnant woman	Fecal sample	carriage		Institut Pasteur of Madagascar								96.04	202	8	0	362098	6356	6961	Forward	7.87e-126	388
4633	SB5587	K. pneumoniae	Kp4 (7 loci)	2	2016		Madagascar		pregnant woman	Fecal sample	carriage		Institut Pasteur of Madagascar								96.04	202	8	0	362528	297875	298480	Reverse	7.75e-126	388
4635	SB5589	K. pneumoniae	Kp1 (7 loci)	0	2016		Madagascar		pregnant woman	Fecal sample	carriage		Institut Pasteur of Madagascar								96.04	202	8	0	362756	297719	298324	Reverse	7.98e-126	388
4637	SB5591	K. pneumoniae	Kp4 (7 loci)	2			Madagascar		pregnant woman	Fecal sample	carriage		Institut Pasteur of Madagascar								96.04	202	8	0	359850	384971	385576	Reverse	7.68e-126	388
4638	SB5592	K. pneumoniae	Kp1 (7 loci)	0			Madagascar		pregnant woman	Fecal sample	carriage		Institut Pasteur of Madagascar								96.04	202	8	0	359892	254861	255466	Reverse	7.97e-126	388
4639	SB5593	K. pneumoniae	Kp1 (7 loci)	0	2016		Madagascar		pregnant woman	Fecal sample	carriage		Institut Pasteur of Madagascar								96.04	202	8	0	359959	78588	79193	Forward	8.19e-126	388
4644	SB5598	K. pneumoniae	Kp4 (7 loci)	2	2016		Madagascar		pregnant woman	Fecal sample	carriage		Institut Pasteur of Madagascar								96.04	202	8	0	359626	6987	7592	Reverse	7.84e-126	388
4649	SB5603	K. pneumoniae	Kp1 (7 loci)	0	2016		Madagascar		pregnant woman	Fecal sample	carriage		Institut Pasteur of Madagascar								96.04	202	8	0	351983	417	1022	Forward	8.07e-126	388
4651	SB5605	K. pneumoniae	Kp1 (7 loci)	0	2016		Madagascar		pregnant woman	Fecal sample	carriage		Institut Pasteur of Madagascar								96.04	202	8	0	352146	153	758	Reverse	1.7e-126	388
4653	SB5607	K. pneumoniae	Kp4 (7 loci)	2	2016		Madagascar		pregnant woman	Fecal sample	carriage		Institut Pasteur of Madagascar								96.04	202	8	0	352313	6697	7302	Forward	7.81e-126	388
4655	SB5609	K. pneumoniae	Kp1 (7 loci)	0	2016		Madagascar		pregnant woman	Fecal sample	carriage		Institut Pasteur of Madagascar								96.04	202	8	0	352504	55125	55730	Forward	8e-126	388
4659	SB5613	K. pneumoniae	Kp1 (7 loci)	0	2016		Madagascar		pregnant woman	Fecal sample	carriage		Institut Pasteur of Madagascar								96.04	202	8	0	352790	344808	345413	Reverse	8.14e-126	388
4661	SB5615	K. pneumoniae	Kp4 (7 loci)	2	2016		Madagascar		pregnant woman	Fecal sample	carriage		Institut Pasteur of Madagascar								96.04	202	8	0	352887	352779	353384	Reverse	7.67e-126	388
4662	SB5616	K. pneumoniae	Kp1 (7 loci)	0	2016		Madagascar		pregnant woman	Fecal sample	carriage		Institut Pasteur of Madagascar								96.04	202	8	0	648891	51872	52477	Forward	7.83e-126	388
4663	SB5617	K. quasipneumoniae subsp. quasipneumoniae	Kp2 (7 loci)	0	2016		Madagascar		pregnant woman	Fecal sample	carriage		Institut Pasteur of Madagascar								96.04	202	8	0	352954	6620	7225	Reverse	8.03e-126	388
4665	SB5619	K. pneumoniae	Kp1 (7 loci)	0	2016		Madagascar		pregnant woman	Fecal sample	carriage		Institut Pasteur of Madagascar								96.04	202	8	0	353061	331428	332033	Reverse	7.81e-126	388
4668	SB5622	K. pneumoniae	Kp1 (7 loci)	0	2016		Madagascar		pregnant woman	Fecal sample	carriage		Institut Pasteur of Madagascar								96.04	202	8	0	353317	353486	354091	Reverse	8.24e-126	388
4669	SB5623	K. pneumoniae	Kp1 (7 loci)	0	2016		Madagascar		pregnant woman	Fecal sample	carriage		Institut Pasteur of Madagascar								96.04	202	8	0	353367	72671	73276	Forward	8.01e-126	388
4675	Kp1832	K. pneumoniae	Kp1 (7 loci)	0	2001	New York	USA	Human	Human	Unknown	unknown		PHRI						SPAdes assembly Institut Pasteur	SRR1222430	96.04	202	8	0	316439	7481	8086	Reverse	8.39e-126	388
4689	Canada-2009d	K. pneumoniae	Mixed: Kp1 (6 loci), Kp4 (1 locus)	0	2009		Canada	Human	Human	Unknown				KPC-3					SPAdes assembly Institut Pasteur	SRR1561214	96.04	202	8	0	318594	91556	92161	Reverse	8.08e-126	388
4693	India-2007b	K. pneumoniae	Mixed: Kp1 (6 loci), Kp4 (1 locus)	0	2007		India	Human	Human	Unknown				KPC-2					SPAdes assembly Institut Pasteur	SRR1561230	96.04	202	8	0	319588	393804	394409	Forward	8.28e-126	388
4700	Israel-2007d	K. pneumoniae	Kp1 (7 loci)	0	2007		Israel	Human	Human	Unknown				KPC-2					SPAdes assembly Institut Pasteur	SRR1561238	96.04	202	8	0	320567	91556	92161	Reverse	8.47e-126	388
4722	US-CA-2011	K. pneumoniae	Kp1 (7 loci)	0	2011	California	USA	Human	Human	Unknown				KPC-Negative					SPAdes assembly Institut Pasteur	SRR1561300	96.04	202	8	0	324619	39655	40260	Forward	8.82e-126	388
4726	US-IL-2008b	K. pneumoniae	Kp1 (7 loci)	0	2008	Illinois	USA	Human	Human	Unknown				KPC-3					SPAdes assembly Institut Pasteur	SRR1561314	96.04	202	8	0	325074	124017	124622	Reverse	8.73e-126	388
4729	US-MD-2011	K. pneumoniae	Kp1 (7 loci)	0	2011	Maryland	USA	Human	Human	Unknown				KPC-Negative					SPAdes assembly Institut Pasteur	SRR1561321	96.04	202	8	0	325963	115379	115984	Reverse	8.82e-126	388
4731	US-MO-2006	K. pneumoniae	Kp1 (7 loci)	0	2006	Missouri	USA	Human	Human	Unknown				KPC-2					SPAdes assembly Institut Pasteur	SRR1561323	96.04	202	8	0	326598	205763	206368	Reverse	8.7e-126	388
4735	US-NY-2004d	K. pneumoniae	Kp1 (7 loci)	0	2004	New York	USA	Human	Human	Unknown				KPC-2					SPAdes assembly Institut Pasteur	SRR1561338	96.04	202	8	0	327230	7431	8036	Reverse	8.14e-126	388
4737	US-PA-2001	K. quasipneumoniae subsp. similipneumoniae	Kp4 (7 loci)	0	2001	Pennsylvania	USA	Human	Human	Unknown				KPC-3					SPAdes assembly Institut Pasteur	SRR1561348	96.04	202	8	0	327548	227	832	Forward	1.37e-134	388
4741	US-VA-2008b	K. pneumoniae	Kp1 (7 loci)	0	2008	Virginia	USA	Human	Human	Unknown				KPC-3					SPAdes assembly Institut Pasteur	SRR1561361	96.04	202	8	0	327836	239768	240373	Reverse	8.62e-126	388
4742	US-WA-2010	K. pneumoniae	Kp1 (7 loci)	0	2010	Washington	USA	Human	Human	Unknown				KPC-Negative					SPAdes assembly Institut Pasteur	SRR1561362	96.04	202	8	0	328535	7328	7933	Reverse	8.48e-126	388
4866	SB5626	K. quasipneumoniae subsp. similipneumoniae	Kp4 (7 loci)	0	2016	Pnom Penh	Cambodia		pregnant woman	Fecal sample	carriage		Institut Pasteur du Cambodge								96.04	202	8	0	375483	351802	352407	Reverse	7.93e-126	388
4870	SB5630	K. quasipneumoniae subsp. similipneumoniae	Kp4 (7 loci)	0	2016	Pnom Penh	Cambodia		pregnant woman	Fecal sample	carriage		Institut Pasteur du Cambodge								96.04	202	8	0	375713	398	1003	Forward	2.22e-134	388
4871	SB5631	K. pneumoniae	Kp4 (7 loci)	2	2016	Kampong Speu	Cambodia		pregnant woman	Fecal sample	carriage		Institut Pasteur du Cambodge								96.04	202	8	0	375923	6704	7309	Forward	7.68e-126	388
4872	SB5632	K. pneumoniae	Kp1 (7 loci)	0	2016	Kampong Speu	Cambodia		pregnant woman	Fecal sample	carriage		Institut Pasteur du Cambodge								96.04	202	8	0	376007	347921	348526	Reverse	8.12e-126	388
4873	SB5633	K. pneumoniae	Kp4 (7 loci)	2	2016	Pnom Penh	Cambodia		pregnant woman	Fecal sample	carriage		Institut Pasteur du Cambodge								96.04	202	8	0	376059	251628	252233	Reverse	7.61e-126	388
4876	SB5636	K. pneumoniae	Kp4 (7 loci)	2	2016	Pnom Penh	Cambodia		pregnant woman	Fecal sample	carriage		Institut Pasteur du Cambodge								96.04	202	8	0	376269	258633	259238	Reverse	7.63e-126	388
4881	SB5641	K. pneumoniae	Kp4 (7 loci)	2	2016	Kampong Speu	Cambodia		pregnant woman	Fecal sample	carriage		Institut Pasteur du Cambodge								96.04	202	8	0	377932	378551	379156	Reverse	7.57e-126	388
4882	SB5642	K. pneumoniae	Kp4 (7 loci)	2	2016	Kampong Speu	Cambodia		pregnant woman	Fecal sample	carriage		Institut Pasteur du Cambodge								96.04	202	8	0	377958	378723	379328	Reverse	7.57e-126	388
4884	SB5644	K. quasipneumoniae subsp. similipneumoniae	Mixed: Kp4 (6 loci), Kp4/Kp1 (1 locus)	0	2016	Kampong Speu	Cambodia		pregnant woman	Fecal sample	carriage		Institut Pasteur du Cambodge								96.04	202	8	0	378120	6695	7300	Forward	8.05e-126	388
4885	SB5645	K. pneumoniae	Kp4 (7 loci)	2	2016	Kampong Speu	Cambodia		pregnant woman	Fecal sample	carriage		Institut Pasteur du Cambodge								96.04	202	8	0	378189	367407	368012	Reverse	7.64e-126	388
4890	SB5650	K. pneumoniae	Kp4 (7 loci)	2	2016	Kampong Speu	Cambodia		pregnant woman	Fecal sample	carriage		Institut Pasteur du Cambodge								96.04	202	8	0	378524	366975	367580	Reverse	7.59e-126	388
4894	SB5654	K. pneumoniae	Kp1 (7 loci)	0	2016	Kampong Speu	Cambodia		pregnant woman	Fecal sample	carriage		Institut Pasteur du Cambodge								96.04	202	8	0	378831	155	760	Reverse	7.93e-126	388
4901	SB5661	K. pneumoniae	Kp4 (7 loci)	2	2016	Kampong Speu	Cambodia		pregnant woman	Fecal sample	carriage		Institut Pasteur du Cambodge								96.04	202	8	0	398611	256691	257296	Reverse	7.7e-126	388
4904	SB5664	K. pneumoniae	Kp1 (7 loci)	0	2016	Pnom Penh	Cambodia		pregnant woman	Fecal sample	carriage		Institut Pasteur du Cambodge								96.04	202	8	0	398781	72705	73310	Forward	7.75e-126	388
4905	SB5665	K. pneumoniae	Kp4 (7 loci)	2	2016	Pnom Penh	Cambodia		pregnant woman	Fecal sample	carriage		Institut Pasteur du Cambodge								96.04	202	8	0	398834	236475	237080	Reverse	7.71e-126	388
4906	SB5666	K. pneumoniae	Kp1 (7 loci)	0	2016	Kampong Speu	Cambodia		pregnant woman	Fecal sample	carriage		Institut Pasteur du Cambodge								96.04	202	8	0	398879	348389	348994	Reverse	7.83e-126	388
4909	SB5669	K. quasipneumoniae subsp. similipneumoniae	Mixed: Kp4 (6 loci), Kp1 (1 locus)	0	2016	Kampong Speu	Cambodia		pregnant woman	Fecal sample	carriage		Institut Pasteur du Cambodge								96.04	202	8	0	398958	251612	252217	Reverse	7.82e-126	388
4911	SB5671	K. pneumoniae	Kp4 (7 loci)	2	2016	Kampong Speu	Cambodia		pregnant woman	Fecal sample	carriage		Institut Pasteur du Cambodge								96.04	202	8	0	399042	6635	7240	Forward	7.79e-126	388
4913	SB5673	K. pneumoniae	Kp1 (7 loci)	0	2016	Kampong Speu	Cambodia		pregnant woman	Fecal sample	carriage		Institut Pasteur du Cambodge								96.04	202	8	0	399185	125845	126450	Forward	8.19e-126	388
4914	SB5674	K. quasipneumoniae subsp. similipneumoniae	Kp4 (7 loci)	0	2016	Kampong Speu	Cambodia		pregnant woman	Fecal sample	carriage		Institut Pasteur du Cambodge								96.04	202	8	0	399272	367381	367986	Reverse	7.8e-126	388
4917	SB5677	K. pneumoniae	Kp4 (7 loci)		2016	Kampong Speu	Cambodia		pregnant woman	Fecal sample	carriage		Institut Pasteur du Cambodge								96.04	202	8	0	376393	257829	258434	Reverse	8.25e-126	388
4919	SB5679	K. quasipneumoniae subsp. similipneumoniae	Kp4 (7 loci)	0	2016	Kampong Speu	Cambodia		pregnant woman	Fecal sample	carriage		Institut Pasteur du Cambodge								96.04	202	8	0	376568	34084	34689	Forward	7.76e-126	388
4920	SB5680	K. pneumoniae	Kp1 (7 loci)	0	2016	Kampong Speu	Cambodia		pregnant woman	Fecal sample	carriage		Institut Pasteur du Cambodge								96.04	202	8	0	408468	254751	255356	Reverse	8.04e-126	388
4921	SB5681	K. pneumoniae	Kp1 (7 loci)	0	2016	Kampong Speu	Cambodia		pregnant woman	Fecal sample	carriage		Institut Pasteur du Cambodge								96.04	202	8	0	376657	367114	367719	Reverse	7.84e-126	388
4925	SB5685	K. quasipneumoniae subsp. similipneumoniae	Kp4 (7 loci)	0	2016	Pnom Penh	Cambodia		pregnant woman	Fecal sample	carriage		Institut Pasteur du Cambodge								96.04	202	8	0	403464	377698	378303	Reverse	7.91e-126	388
4927	SB5687	K. pneumoniae	Kp1 (7 loci)	0	2016	Kampong Speu	Cambodia		pregnant woman	Fecal sample	carriage		Institut Pasteur du Cambodge								96.04	202	8	0	403585	254769	255374	Reverse	7.76e-126	388
4928	SB5688	K. pneumoniae	Kp1 (7 loci)	0	2016	Kampong Speu	Cambodia		pregnant woman	Fecal sample	carriage		Institut Pasteur du Cambodge								96.04	202	8	0	403630	367568	368173	Reverse	7.85e-126	388
4940	SB5700	K. pneumoniae	Kp4 (7 loci)	2	2016	Kampong Speu	Cambodia		pregnant woman	Fecal sample	carriage		Institut Pasteur du Cambodge								96.04	202	8	0	404361	379425	380030	Reverse	7.8e-126	388
4949	SB5709	K. pneumoniae	Kp4 (7 loci)	2	2016	Kampong Speu	Cambodia		pregnant woman	Fecal sample	carriage		Institut Pasteur du Cambodge								96.04	202	8	0	407455	6634	7239	Forward	7.5e-126	388
4950	SB5710	K. pneumoniae	Kp4 (7 loci)	2	2016	Kampong Speu	Cambodia		pregnant woman	Fecal sample	carriage		Institut Pasteur du Cambodge								96.04	202	8	0	407499	258756	259361	Reverse	7.62e-126	388
4951	SB5711	K. quasipneumoniae subsp. similipneumoniae	Kp4 (7 loci)	0	2016	Kampong Speu	Cambodia		pregnant woman	Fecal sample	carriage		Institut Pasteur du Cambodge								96.04	202	8	0	407530	192064	192669	Reverse	7.77e-126	388
4953	SB5713	K. pneumoniae	Kp1 (7 loci)	0	2016	Pnom Penh	Cambodia		pregnant woman	Fecal sample	carriage		Institut Pasteur du Cambodge								96.04	202	8	0	407646	86997	87602	Reverse	8.07e-126	388
4955	SB5715	K. pneumoniae	Kp1 (7 loci)	0	2016	Pnom Penh	Cambodia		pregnant woman	Fecal sample	carriage		Institut Pasteur du Cambodge								96.04	202	8	0	407826	72316	72921	Forward	7.98e-126	388
4958	SB5718	K. quasipneumoniae subsp. similipneumoniae	Mixed: Kp4 (6 loci), Kp1 (1 locus)	0	2016	Kampong Speu	Cambodia		pregnant woman	Fecal sample	carriage		Institut Pasteur du Cambodge								96.04	202	8	0	408058	370222	370827	Forward	7.76e-126	388
4959	SB5719	K. pneumoniae	Mixed: Kp4 (6 loci), Kp1 (1 locus)	2	2016	Kampong Speu	Cambodia		pregnant woman	Fecal sample	carriage		Institut Pasteur du Cambodge								96.04	202	8	0	408095	366789	367394	Reverse	7.63e-126	388
4963	SB5723	K. pneumoniae	Kp1 (7 loci)	0	2016	Pnom Penh	Cambodia		pregnant woman	Fecal sample	carriage		Institut Pasteur du Cambodge								96.04	202	8	0	408285	270436	271041	Reverse	7.97e-126	388
5383	1210	K. pneumoniae	Kp1 (7 loci)	0	2016		Belgium	Human	Human	Unknown											96.04	202	8	0	427441	115254	115859	Reverse	8.32e-126	388
5424	ME160057R	K. pneumoniae	Kp1 (7 loci)	0	2016		Ireland	Human	Human	Unknown											96.04	202	8	0	539206	50412	51017	Forward	8.55e-126	388
5426	ME160081H	K. pneumoniae	Kp1 (7 loci)	0	2016		Ireland	Human	Human	Unknown											96.04	202	8	0	539520	354739	355344	Reverse	8.54e-126	388
5427	ME160084A	K. quasipneumoniae subsp. quasipneumoniae	Kp2 (7 loci)	0	2016		Ireland	Human	Human	Unknown											96.04	202	8	0	539672	229258	229863	Reverse	8.67e-126	388
5428	ME160100F	K. pneumoniae	Kp1 (7 loci)	0	2016		Ireland	Human	Human	Unknown											96.04	202	8	0	539802	356412	357017	Reverse	8.02e-126	388
5437	ME160160Q	K. pneumoniae	Kp1 (7 loci)	0	2016		Ireland	Human	Human	Unknown											96.04	202	8	0	541162	269947	270552	Reverse	8.52e-126	388
5458	ME160248D	K. pneumoniae	Kp1 (7 loci)	0	2016		Ireland	Human	Human	Unknown											96.04	202	8	0	543934	104307	104912	Reverse	8.52e-126	388
5465	ME160435A	K. quasipneumoniae subsp. similipneumoniae	Mixed: Kp4 (6 loci), Kp3 (1 locus)	0	2016		Ireland	Human	Human	Unknown											96.04	202	8	0	544635	3781	4386	Forward	8.08e-126	388
5466	ME160439K	K. quasipneumoniae subsp. similipneumoniae	Mixed: Kp4 (6 loci), Kp3 (1 locus)	0	2016		Ireland	Human	Human	Unknown											96.04	202	8	0	544737	104412	105017	Reverse	8.07e-126	388
5467	ME160445W	K. pneumoniae	Kp1 (7 loci)	0	2016		Ireland	Human	Human	Unknown											96.04	202	8	0	544920	380	985	Forward	3.51e-132	388
5471	ME160493R	K. quasipneumoniae subsp. similipneumoniae	Mixed: Kp4 (6 loci), Kp3 (1 locus)	0	2016		Ireland	Human	Human	Unknown											96.04	202	8	0	545604	3781	4386	Forward	8.08e-126	388
5473	ME160521Z	K. quasipneumoniae subsp. similipneumoniae	Mixed: Kp4 (6 loci), Kp3 (1 locus)	0	2016		Ireland	Human	Human	Unknown											96.04	202	8	0	545865	3773	4378	Forward	8.07e-126	388
5474	ME160577L	K. pneumoniae	Kp1 (7 loci)	0	2016		Ireland	Human	Human	Unknown											96.04	202	8	0	531216	154431	155036	Forward	8.08e-126	388
5475	ME160590A	K. pneumoniae	Kp1 (7 loci)	0	2016		Ireland	Human	Human	Unknown											96.04	202	8	0	546148	384	989	Forward	9.54e-134	388
5477	ME160631B	K. quasipneumoniae subsp. similipneumoniae	Mixed: Kp4 (6 loci), Kp3 (1 locus)	0	2016		Ireland	Human	Human	Unknown											96.04	202	8	0	546400	53699	54304	Reverse	8.11e-126	388
5481	ME160667R	K. pneumoniae	Kp1 (7 loci)	0	2016		Ireland	Human	Human	Unknown											96.04	202	8	0	547346	379509	380114	Reverse	8.39e-126	388
5483	ME160691H	K. quasipneumoniae subsp. similipneumoniae	Mixed: Kp4 (6 loci), Kp3 (1 locus)	0	2016		Ireland	Human	Human	Unknown											96.04	202	8	0	546899	53758	54363	Reverse	8.04e-126	388
5490	ME160770Q	K. pneumoniae	Kp1 (7 loci)	0	2016		Ireland	Human	Human	Unknown											96.04	202	8	0	532148	50386	50991	Forward	8.51e-126	388
5491	ME160778T	K. quasipneumoniae subsp. similipneumoniae	Mixed: Kp4 (6 loci), Kp3 (1 locus)	0	2016		Ireland	Human	Human	Unknown											96.04	202	8	0	532217	365054	365659	Reverse	8.07e-126	388
5493	ME160898Q	K. pneumoniae	Kp1 (7 loci)	0	2016		Ireland	Human	Human	Unknown											96.04	202	8	0	532544	154385	154990	Forward	8.17e-126	388
5494	ME160908C	K. pneumoniae	Kp1 (7 loci)	0	2016		Ireland	Human	Human	Unknown											96.04	202	8	0	532629	380824	381429	Forward	8.07e-126	388
5496	ME160918A	K. pneumoniae	Kp1 (7 loci)	0	2016		Ireland	Human	Human	Unknown											96.04	202	8	0	532886	104282	104887	Reverse	8.07e-126	388
5497	ME160919F	K. pneumoniae	Kp1 (7 loci)	0	2016		Ireland	Human	Human	Unknown											96.04	202	8	0	533037	415562	416167	Reverse	8.08e-126	388
5500	ME170028M	K. pneumoniae	Kp1 (7 loci)	0	2017		Ireland	Human	Human	Unknown											96.04	202	8	0	533351	76822	77427	Forward	8.3e-126	388
5504	ME170067H	K. pneumoniae	Kp1 (7 loci)	0	2017		Ireland	Human	Human	Unknown											96.04	202	8	0	533840	345019	345624	Reverse	8.57e-126	388
5506	ME170100S	K. pneumoniae	Kp1 (7 loci)	0	2017		Ireland	Human	Human	Unknown											96.04	202	8	0	534121	104307	104912	Reverse	8.52e-126	388
5507	ME170105H	K. quasipneumoniae subsp. quasipneumoniae	Mixed: Kp2 (6 loci), Kp3/Kp1 (1 locus)	0	2017		Ireland	Human	Human	Unknown											96.04	202	8	0	534523	339289	339894	Forward	8.99e-126	388
5513	ME170308W	K. pneumoniae	Kp1 (7 loci)	0	2017		Ireland	Human	Human	Unknown											96.04	202	8	0	535120	76652	77257	Forward	8.44e-126	388
6064	VRES0196	K. pneumoniae		0	2014		United Kingdom	Environment	Environment	Wastewater									Assembled uisng Velvet	ERR985163	96.04	202	8	0	641147	356907	357512	Reverse	8.57e-126	388
6065	VRES0318	K. pneumoniae		0	2014		United Kingdom	Environment	Environment	Wastewater									Assembled uisng Velvet	ERR985170	96.04	202	8	0	641159	416181	416786	Reverse	8e-126	388
6067	VRCO0023	K. quasipneumoniae subsp. similipneumoniae	Mixed: Kp4 (6 loci), Kp4/Kp1 (1 locus)	0	2014		United Kingdom	Environment	Environment	Wastewater									Assembled uisng Velvet	ERR1216257	96.04	202	8	0	641270	392153	392758	Forward	8.47e-126	388
6069	VRCO0079	K. quasipneumoniae subsp. similipneumoniae	Mixed: Kp4 (6 loci), Kp1 (1 locus)	2	2014		United Kingdom	Environment	Environment	Wastewater									Assembled uisng Velvet	ERR1216267	96.04	202	8	0	641438	377687	378292	Reverse	7.84e-126	388
6075	VRCO0462	K. quasipneumoniae subsp. similipneumoniae	Mixed: Kp4 (6 loci), Kp2 (1 locus)	2	2015		United Kingdom	Human	Human	Unknown									Assembled uisng Velvet	ERR1796001	96.04	202	8	0	641689	380991	381596	Reverse	7.68e-126	388
6190	INF034	K. quasipneumoniae subsp. quasipneumoniae	Mixed: Kp4 (6 loci), Kp1 (1 locus)	2	2013	Melbourne	Australia	Human	Human	Urine	UTI										96.04	202	8	0	1918049	391914	392519	Reverse	7.64e-126	388
6191	INF035	K. quasipneumoniae subsp. quasipneumoniae	Mixed: Kp4 (6 loci), Kp1 (1 locus)	2	2013	Melbourne	Australia	Human	Human	Urine	UTI										96.04	202	8	0	1918103	391914	392519	Reverse	7.64e-126	388
6195	SB5726	K. pneumoniae	Kp4 (7 loci)	2	2016		Senegal		pregnant woman	Fecal sample	carriage		Institut Pasteur of Senegal								96.04	202	8	0	651230	307537	308142	Reverse	7.87e-126	388
6205	SB5956	K. pneumoniae	Kp1 (7 loci)	0	2016		Madagascar		pregnant woman	Fecal sample	carriage		Institut Pasteur of Madagascar								96.04	202	8	0	649361	372178	372783	Reverse	7.88e-126	388
6206	SB5957	K. pneumoniae	Kp4 (7 loci)	2	2016		Madagascar		pregnant woman	Fecal sample	carriage		Institut Pasteur of Madagascar								96.04	202	8	0	649409	6693	7298	Forward	7.78e-126	388
6210	SB5961	K. pneumoniae	Kp1 (7 loci)	0	2016		Madagascar		pregnant woman	Fecal sample	carriage		Institut Pasteur of Madagascar								96.04	202	8	0	649767	192018	192623	Reverse	8.31e-126	388
6211	SB5962	K. pneumoniae	Kp1 (7 loci)	0	2016		Madagascar		pregnant woman	Fecal sample	carriage		Institut Pasteur of Madagascar								96.04	202	8	0	649848	191200	191805	Reverse	8.26e-126	388
6212	SB5963	K. pneumoniae	Kp1 (7 loci)	0	2016		Madagascar		pregnant woman	Fecal sample	carriage		Institut Pasteur of Madagascar								96.04	202	8	0	649891	254911	255516	Reverse	8.37e-126	388
6213	SB5964	K. pneumoniae	Kp1 (7 loci)	0	2016		Madagascar		pregnant woman	Fecal sample	carriage		Institut Pasteur of Madagascar								96.04	202	8	0	650014	5832	6437	Reverse	7.31e-126	388
6226	YH17268	K. quasipneumoniae subsp. quasipneumoniae	Kp2 (7 loci)	0	2016		China	Animal	Chicken	Unknown											96.04	202	8	0	650933	374351	374956	Forward	8.46e-126	388
6227	YH17175	K. pneumoniae	Kp1 (7 loci)	0	2016		China	Animal	Chicken	Unknown											96.04	202	8	0	651090	7315	7920	Reverse	8.42e-126	388
6231	SB5732	K. pneumoniae	Kp4 (7 loci)	2	2016		Senegal		pregnant woman	Fecal sample	carriage		Institut Pasteur of Senegal								96.04	202	8	0	651766	191884	192489	Reverse	7.52e-126	388
6235	SB5737	K. pneumoniae	Kp1 (7 loci)	0	2016		Senegal		pregnant woman	Fecal sample	carriage		Institut Pasteur of Senegal								96.04	202	8	0	652021	289975	290580	Reverse	8.1e-126	388
6237	SB5739	K. quasipneumoniae subsp. similipneumoniae	Mixed: Kp4 (6 loci), Kp1 (1 locus)	0	2016		Senegal		pregnant woman	Fecal sample	carriage		Institut Pasteur of Senegal								96.04	202	8	0	652306	96	701	Forward	4.08e-139	388
6243	SB5746	K. quasipneumoniae subsp. similipneumoniae	Kp4 (7 loci)	0	2016		Senegal		pregnant woman	Fecal sample	carriage		Institut Pasteur of Senegal								96.04	202	8	0	652817	227	832	Forward	8.1e-126	388
6247	SB5750	K. pneumoniae	Mixed: Kp4 (6 loci), Kp3 (1 locus)	2	2016		Senegal		pregnant woman	Fecal sample	carriage		Institut Pasteur of Senegal								96.04	202	8	0	653167	3883	4488	Forward	7.76e-126	388
6248	SB5751	K. pneumoniae	Kp1 (7 loci)	0	2016		Senegal		pregnant woman	Fecal sample	carriage		Institut Pasteur of Senegal								96.04	202	8	0	653311	344395	345000	Reverse	7.68e-126	388
6255	SB5758	K. pneumoniae	Kp4 (7 loci)	2	2016		Senegal		pregnant woman	Fecal sample	carriage		Institut Pasteur of Senegal								96.04	202	8	0	653800	260204	260809	Reverse	7.65e-126	388
6258	SB5761	K. pneumoniae	Kp4 (7 loci)	2	2016		Senegal		pregnant woman	Fecal sample	carriage		Institut Pasteur of Senegal								96.04	202	8	0	671711	346671	347276	Reverse	7.37e-126	388
6261	SB5764	K. pneumoniae	Kp4 (7 loci)	2	2016		Senegal		pregnant woman	Fecal sample	carriage		Institut Pasteur of Senegal								96.04	202	8	0	654004	11566	12171	Forward	7.62e-126	388
6263	SB5766	K. quasipneumoniae subsp. similipneumoniae	Kp4 (7 loci)	0	2016		Senegal		pregnant woman	Fecal sample	carriage		Institut Pasteur of Senegal								96.04	202	8	0	654155	259605	260210	Reverse	8e-126	388
6265	SB5768	K. pneumoniae	Kp1 (7 loci)	0	2016		Senegal		pregnant woman	Fecal sample	carriage		Institut Pasteur of Senegal								96.04	202	8	0	654236	51247	51852	Forward	8.09e-126	388
6266	SB5770	K. pneumoniae	Kp1 (7 loci)	0	2016		Senegal		pregnant woman	Fecal sample	carriage		Institut Pasteur of Senegal								96.04	202	8	0	654305	79096	79701	Forward	8.09e-126	388
6268	SB5772	K. quasipneumoniae subsp. similipneumoniae	Kp4 (7 loci)	0	2016		Senegal		pregnant woman	Fecal sample	carriage		Institut Pasteur of Senegal								96.04	202	8	0	654488	77178	77783	Forward	8.1e-126	388
6269	SB5773	K. pneumoniae	Mixed: Kp1 (6 loci), Kp4 (1 locus)	0	2016		Senegal		pregnant woman	Fecal sample	carriage		Institut Pasteur of Senegal								96.04	202	8	0	671914	72749	73354	Forward	7.72e-126	388
6273	SB5777	K. pneumoniae	Kp1 (7 loci)	0	2016		Senegal		pregnant woman	Fecal sample	carriage		Institut Pasteur of Senegal								96.04	202	8	0	672249	67219	67824	Forward	8.68e-126	388
6274	SB5778	K. pneumoniae	Kp4 (7 loci)	2	2016		Senegal		pregnant woman	Fecal sample	carriage		Institut Pasteur of Senegal								96.04	202	8	0	672303	343165	343770	Reverse	7.54e-126	388
6275	SB5779	K. pneumoniae	Kp1 (7 loci)	0	2016		Senegal		pregnant woman	Fecal sample	carriage		Institut Pasteur of Senegal								96.04	202	8	0	672366	374552	375157	Reverse	7.65e-126	388
6276	SB5780	K. pneumoniae	Kp4 (7 loci)	2	2016		Senegal		pregnant woman	Fecal sample	carriage		Institut Pasteur of Senegal								96.04	202	8	0	672430	11556	12161	Forward	7.5e-126	388
6277	SB5781	K. pneumoniae	Kp4 (7 loci)	x002	2016		Senegal		pregnant woman	Fecal sample	carriage		Institut Pasteur of Senegal								96.04	202	8	0	672530	6698	7303	Forward	7.52e-126	388
6278	SB5782	K. pneumoniae	Kp2 (7 loci)	2	2016		Senegal		pregnant woman	Fecal sample	carriage		Institut Pasteur of Senegal								96.04	202	8	0	672696	6588	7193	Reverse	8.07e-126	388
6280	SB5784	K. pneumoniae	Kp4 (7 loci)	2	2016		Senegal		pregnant woman	Fecal sample	carriage		Institut Pasteur of Senegal								96.04	202	8	0	672812	5424	6029	Reverse	7.75e-126	388
6286	SB5790	K. pneumoniae	Kp1 (7 loci)	0	2016		Senegal		pregnant woman	Fecal sample	carriage		Institut Pasteur of Senegal								96.04	202	8	0	673285	318102	318707	Reverse	8.15e-126	388
6291	SB5795	K. pneumoniae	Kp4 (7 loci)	2	2016		Senegal		pregnant woman	Fecal sample	carriage		Institut Pasteur of Senegal								96.04	202	8	0	673710	344251	344856	Reverse	7.78e-126	388
6293	SB5797	K. pneumoniae	Kp4 (7 loci)	2	2016		Senegal		pregnant woman	Fecal sample	carriage		Institut Pasteur of Senegal								96.04	202	8	0	673868	276	881	Forward	7.54e-126	388
6295	SB5799	K. pneumoniae	Mixed: Kp2 (6 loci), Outgroup (1 locus)	2	2016		Senegal		pregnant woman	Fecal sample	carriage		Institut Pasteur of Senegal								96.04	202	8	0	674000	34942	35547	Forward	7.85e-126	388
6297	SB5801	K. pneumoniae	Kp1 (7 loci)	0	2016		Senegal		pregnant woman	Fecal sample	carriage		Institut Pasteur of Senegal								96.04	202	8	0	674304	321821	322426	Reverse	8.6e-126	388
6298	SB5802	K. pneumoniae	Kp1 (7 loci)	0	2016		Senegal		pregnant woman	Fecal sample	carriage		Institut Pasteur of Senegal								96.04	202	8	0	674360	85141	85746	Forward	8.12e-126	388
6299	SB5803	K. pneumoniae	Kp2 (7 loci)	2	2016		Senegal		pregnant woman	Fecal sample	carriage		Institut Pasteur of Senegal								96.04	202	8	0	674483	368870	369475	Forward	7.8e-126	388
6304	SB5808	K. pneumoniae	Kp1 (7 loci)	0	2016		Senegal		pregnant woman	Fecal sample	carriage		Institut Pasteur of Senegal								96.04	202	8	0	674959	20471	21076	Forward	8.14e-126	388
6305	SB5809	K. pneumoniae	Kp4 (7 loci)	2	2016		Senegal		pregnant woman	Fecal sample	carriage		Institut Pasteur of Senegal								96.04	202	8	0	674989	6661	7266	Forward	7.67e-126	388
6306	SB5810	K. pneumoniae	Kp1 (7 loci)	0	2016		Senegal		pregnant woman	Fecal sample	carriage		Institut Pasteur of Senegal								96.04	202	8	0	675067	20471	21076	Forward	8.19e-126	388
6307	SB5811	K. pneumoniae	Kp1 (7 loci)	0	2016		Senegal		pregnant woman	Fecal sample	carriage		Institut Pasteur of Senegal								96.04	202	8	0	675099	72919	73524	Forward	7.86e-126	388
6319	SB5823	K. pneumoniae	Kp1 (7 loci)	0	2016		Senegal		pregnant woman	Fecal sample	carriage		Institut Pasteur of Senegal								96.04	202	8	0	676110	286529	287134	Reverse	8.12e-126	388
6321	SB5825	K. pneumoniae	Kp1 (7 loci)	0	2016		Senegal		pregnant woman	Fecal sample	carriage		Institut Pasteur of Senegal								96.04	202	8	0	676345	333777	334382	Reverse	7.96e-126	388
6325	SB5829	K. pneumoniae	Kp1 (7 loci)	0	2016		Senegal		pregnant woman	Fecal sample	carriage		Institut Pasteur of Senegal								96.04	202	8	0	676675	73062	73667	Forward	7.81e-126	388
6328	SB5832	K. pneumoniae	Kp1 (7 loci)	0	2016		Senegal		pregnant woman	Fecal sample	carriage		Institut Pasteur of Senegal								96.04	202	8	0	676908	254689	255294	Reverse	8.04e-126	388
6335	SB5839	K. pneumoniae	Kp1 (7 loci)	0	2016		Senegal		pregnant woman	Fecal sample	carriage		Institut Pasteur of Senegal								96.04	202	8	0	677378	268079	268684	Reverse	7.98e-126	388
6339	SB5843	K. pneumoniae	Kp4 (7 loci)	2	2016		Senegal		pregnant woman	Fecal sample	carriage		Institut Pasteur of Senegal								96.04	202	8	0	677710	11592	12197	Forward	7.71e-126	388
6342	SB5846	K. pneumoniae	Kp4 (7 loci)	2	2016		Senegal		pregnant woman	Fecal sample	carriage		Institut Pasteur of Senegal								96.04	202	8	0	677963	6654	7259	Forward	7.73e-126	388
6343	SB5847	K. pneumoniae	Kp1 (7 loci)	0	2016		Senegal		pregnant woman	Fecal sample	carriage		Institut Pasteur of Senegal								96.04	202	8	0	677985	108235	108840	Reverse	7.98e-126	388
6344	SB5848	K. pneumoniae	Kp4 (7 loci)	2	2016		Senegal		pregnant woman	Fecal sample	carriage		Institut Pasteur of Senegal								96.04	202	8	0	678143	286	891	Forward	7.74e-126	388
6349	SB5853	K. pneumoniae	Mixed: Kp4 (6 loci), Kp4/Kp1 (1 locus)	2	2016		Senegal		pregnant woman	Fecal sample	carriage		Institut Pasteur of Senegal								96.04	202	8	0	678811	259500	260105	Reverse	7.6e-126	388
6354	SB5858	K. pneumoniae	Kp1 (7 loci)	0	2016		Senegal		pregnant woman	Fecal sample	carriage		Institut Pasteur of Senegal								96.04	202	8	0	679149	310156	310761	Reverse	7.94e-126	388
6355	SB5859	K. pneumoniae	Kp1 (7 loci)	0	2016		Senegal		pregnant woman	Fecal sample	carriage		Institut Pasteur of Senegal								96.04	202	8	0	679223	366449	367054	Reverse	7.81e-126	388
6356	SB5860	K. pneumoniae	Kp4 (7 loci)		2016		Senegal		pregnant woman	Fecal sample	carriage		Institut Pasteur of Senegal								96.04	202	8	0	679270	258613	259218	Reverse	7.88e-126	388
6358	SB5862	K. pneumoniae	Kp1 (7 loci)	0	2016		Senegal		pregnant woman	Fecal sample	carriage		Institut Pasteur of Senegal								96.04	202	8	0	679480	109486	110091	Forward	8.29e-126	388
6360	SB5864	K. pneumoniae	Kp1 (7 loci)	0	2016		Senegal		pregnant woman	Fecal sample	carriage		Institut Pasteur of Senegal								96.04	202	8	0	679634	254770	255375	Reverse	7.93e-126	388
6393	GASRECK76	K. pneumoniae	Kp1 (7 loci)	0	2012	Singapore	Singapore	Human	Human	Blood	Bacteremia		Ng Tat Ming, Tan Tock Seng Hospital, Singapore								96.04	202	8	0	657905	58524	59129	Forward	8.52e-126	388
6394	KLP00177	K. quasipneumoniae subsp. similipneumoniae	Kp4 (7 loci)	0	2017		USA	Unknown	Host	Unknown											96.04	202	8	0	657997	402837	403442	Forward	7.93e-126	388
6431	KZ00361153	K. pneumoniae	Kp1 (7 loci)	0	2017		South Africa	Human	Human	Unknown											96.04	202	8	0	660623	85482	86087	Reverse	8.35e-126	388
6432	SB11, 01A030T	K. quasipneumoniae subsp. quasipneumoniae		2	1997		Austria	Human	Human	Blood											96.04	202	8	0	660940	888698	889303	Forward	8.03e-126	388
6491	01-467-2ECBU	K. quasivariicola	Kp6 (7 loci)	0	2015	unknown	Madagascar	Human	Baby	Urine sample	Clinical		Institut Pasteur of Madagascar						idem id 7202 isolate 01-467-2ECBU		96.04	202	8	0	661791	7888	8493	Reverse	7.98e-126	388
6697	NC73	K. pneumoniae	Kp1 (7 loci)	0	2017		Ireland	Environment	Environment	Sewage										ERR2238103	96.04	202	8	0	665485	124595	125200	Forward	8.55e-126	388
6698	ME170644	K. pneumoniae	Kp1 (7 loci)	0	2017		Ireland	Unknown	Clinical specimen	Unknown										ERR2238009	96.04	202	8	0	665673	51535	52140	Forward	8.25e-126	388
6701	ME170662	K. pneumoniae	Kp1 (7 loci)	0	2017		Ireland	Unknown	Clinical specimen	Unknown										ERR2238021	96.04	202	8	0	666083	230647	231252	Reverse	8.26e-126	388
6704	ME170680	K. pneumoniae	Kp1 (7 loci)	0	2017		Ireland	Unknown	Clinical specimen	Unknown										ERR2238044	96.04	202	8	0	666576	125219	125824	Reverse	8.29e-126	388
6707	ME170770	K. pneumoniae	Kp1 (7 loci)	0	2017		Ireland	Unknown	Clinical specimen	Unknown										ERR2238083	96.04	202	8	0	666992	374785	375390	Reverse	8.35e-126	388
6708	ME170777	K. pneumoniae	Kp1 (7 loci)	0	2017		Ireland	Unknown	Clinical specimen	Unknown										ERR2238093	96.04	202	8	0	667080	366617	367222	Reverse	8.5e-126	388
6710	ME170798	K. pneumoniae	Kp1 (7 loci)	0	2017		Ireland	Unknown	Clinical specimen	Unknown										ERR2238113	96.04	202	8	0	667440	5581	6186	Reverse	8.27e-126	388
6713	ME170834	K. quasipneumoniae subsp. similipneumoniae	Mixed: Kp4 (6 loci), Kp3 (1 locus)	0	2017		Ireland	Unknown	Clinical specimen	Unknown										ERR2237937	96.04	202	8	0	668114	167	772	Forward	8.32e-126	388
6720	ME170678	K. pneumoniae	Kp1 (7 loci)	0	2017		Ireland	Unknown	Clinical specimen	Unknown										ERR2238010	96.04	202	8	0	668932	334613	335218	Forward	7.94e-126	388
6724	SRR5877470	K. pneumoniae	Kp1 (7 loci)	0	2013		Cambodia	Human	Human	Unknown						KL109	Full sequencing of CPS cluster				96.04	202	8	0	662172	104308	104913	Reverse	8.06e-126	388
6729	SRR5877489	K. quasipneumoniae subsp. similipneumoniae	Mixed: Kp4 (6 loci), Kp4/Kp1 (1 locus)	0	2013		Cambodia	Human	Human	Unknown						KL107	Full sequencing of CPS cluster				96.04	202	8	0	663136	104403	105008	Reverse	8.17e-126	388
6730	SRR5877490	K. quasipneumoniae subsp. similipneumoniae	Mixed: Kp4 (6 loci), Kp2 (1 locus)	0	2013		Cambodia	Human	Human	Unknown						KL1	Full sequencing of CPS cluster				96.04	202	8	0	663230	104405	105010	Reverse	8.04e-126	388
7021	CPO20160005	K. quasipneumoniae subsp. quasipneumoniae	Kp2 (7 loci)	0	2016		Denmark	Human	Human	Unknown											96.04	202	8	0	669728	34340	34945	Forward	8.32e-126	388
7022	KpESBL20180005	K. pneumoniae	Kp1 (7 loci)	0	2018		Denmark	Human	Human	Unknown											96.04	202	8	0	670022	15180	15785	Reverse	8.05e-126	388
7023	CPO20160014	K. quasipneumoniae subsp. similipneumoniae	Mixed: Kp4 (6 loci), Kp2 (1 locus)	0	2016		Denmark	Human	Human	Unknown											96.04	202	8	0	670101	379994	380599	Reverse	8e-126	388
7025	CPO20170084	K. pneumoniae	Kp1 (7 loci)	0	2017		Denmark	Human	Human	Unknown											96.04	202	8	0	670242	346557	347162	Reverse	8.27e-126	388
7091	NMI1203_15	K. pneumoniae	Kp1 (7 loci)	0	2015	Warsaw	Poland		human												96.04	202	8	0	694487	357524	358129	Reverse	8.66e-126	388
7106	NMI2273_16	K. pneumoniae	Kp1 (7 loci)	0	2016	Torun	Poland		human												96.04	202	8	0	696106	357524	358129	Reverse	8.54e-126	388
7207	SB6075	K. pneumoniae		2	2016		Senegal		pregnant woman	Fecal sample	carriage		Institut Pasteur of Senegal								96.04	202	8	0	738488	381447	382052	Reverse	7.48e-126	388
7212	SB6080	K. pneumoniae	Kp1 (7 loci)	0	2016		Senegal		pregnant woman	Fecal sample	carriage		Institut Pasteur of Senegal								96.04	202	8	0	738719	367390	367995	Reverse	7.69e-126	388
7219	SB6087	K. pneumoniae	Kp1 (7 loci)	0	2016		Senegal		pregnant woman	Fecal sample	carriage		Institut Pasteur of Senegal								96.04	202	8	0	739198	287091	287696	Reverse	8.57e-126	388
7220	SB6088	K. pneumoniae	Kp1 (7 loci)	0	2016		Senegal		pregnant woman	Fecal sample	carriage		Institut Pasteur of Senegal								96.04	202	8	0	739382	255066	255671	Reverse	8.56e-126	388
7224	SB6092	K. pneumoniae	Kp4 (7 loci)	x002	2016		Senegal		pregnant woman	Fecal sample	carriage		Institut Pasteur of Senegal								96.04	202	8	0	739612	11528	12133	Forward	7.52e-126	388
7225	SB6093	K. pneumoniae	Kp4 (7 loci)	x002	2016		Senegal		pregnant woman	Fecal sample	carriage		Institut Pasteur of Senegal								96.04	202	8	0	739631	11542	12147	Forward	7.51e-126	388
7323	20180246	K. pneumoniae	Kp1 (7 loci)	0	2018	Málaga	Spain	Human	Human	Urine	Yes		Regional Hospital of Málaga	OXA-245, CTX-M-15, TEM-1, OXA-1							96.04	202	8	0	748811	6612	7217	Reverse	8.2e-126	388
7329	Kp180	K. pneumoniae	Kp1 (7 loci)	0	2017		Brazil	Animal	Chicken	Liver	perihepatitis		Avian Medicine Lab								96.04	202	8	0	749706	72686	73291	Forward	7.98e-126	388
7814	36557	K. pneumoniae	Kp1 (7 loci)	0	2016	Shenzhen	China	Human	Human	Unknown											96.04	202	8	0	891682	114126	114731	Reverse	8.14e-126	388
7832	435	K. pneumoniae	Kp1 (7 loci)	2	2017		Madagascar	Human	Human	Cervical bulbo	clinical	female child	Institut Pasteur of Madagascar								96.04	202	8	0	1706097	79639	80244	Reverse	7.66e-126	388
7834	669	K. pneumoniae	Kp1 (7 loci)	0	2017		Madagascar	Human	Human	Sputum	clinical		Institut Pasteur of Madagascar			K2					96.04	202	8	0	1706332	68659	69264	Forward	8.03e-126	388
7898	CPO20180075	K. quasipneumoniae subsp. similipneumoniae	Kp4 (7 loci)	0	2018		Denmark	Human	Human	Unknown											96.04	202	8	0	903810	6630	7235	Forward	7.77e-126	388
7962	KP_45	K. quasipneumoniae subsp. quasipneumoniae	Kp2 (7 loci)	0	2017		Greece	Human	Human	Unknown											96.04	202	8	0	907496	41346	41951	Reverse	8.54e-126	388
7971	KP405	K. pneumoniae	Kp1 (7 loci)	0	2016	Turin	Italy	Human	Human	Blood	bloodstream										96.04	202	8	0	907598	76833	77438	Forward	8.62e-126	388
7979	N18-04101	K. quasipneumoniae subsp. similipneumoniae	Kp4 (7 loci)	0	2018		Canada	Human	Human	Unknown											96.04	202	8	0	907770	2274774	2275379	Forward	8.3e-126	388
7983	NGKPC-421	K. quasipneumoniae subsp. similipneumoniae	Kp4 (7 loci)	0	2017	Jeddah	Saudi Arabia	Human	Human	Wound	Sepsis	Tracheostomy	National Guard (KAMC-WR)	bla-KPC-2, OXA-1, OKP-B-3	none	KL14	Full sequencing of CPS cluster		O5 locus	PRJEB30599	96.04	202	8	0	907792	51011	51616	Forward	8.67e-126	388
7985	GDQ8D117M	K. quasipneumoniae subsp. similipneumoniae	Mixed: Kp4 (6 loci), Kp4/Kp1 (1 locus)	2	2018		China	Animal	duck	Faeces											96.04	202	8	0	907875	431657	432262	Forward	7.85e-126	388
7987	ME150248P	K. pneumoniae	Kp1 (7 loci)	0	2015		Ireland	Human	Human	Unknown											96.04	202	8	0	908428	6807	7412	Forward	8.49e-126	388
7989	ME160828B	K. quasipneumoniae subsp. quasipneumoniae	Kp2 (7 loci)		2016		Ireland	Human	Human	Unknown											96.04	202	8	0	908715	34586	35191	Forward	8.27e-126	388
7990	ME160841H	K. quasipneumoniae subsp. quasipneumoniae	Kp2 (7 loci)		2016		Ireland	Human	Human	Unknown											96.04	202	8	0	908873	332819	333424	Reverse	8.27e-126	388
7991	ME160943Q	K. quasipneumoniae subsp. quasipneumoniae	Kp2 (7 loci)		2016		Ireland	Human	Human	Unknown											96.04	202	8	0	908943	227	832	Forward	8.42e-126	388
7998	ME150519R	K. pneumoniae	Kp1 (7 loci)	0	2015		Ireland	Human	Human	Unknown											96.04	202	8	0	908483	129880	130485	Reverse	8.37e-126	388
8003	ME140500	K. pneumoniae	Kp1 (7 loci)	0	2014		Ireland	Human	Human	Unknown											96.04	202	8	0	908256	216907	217512	Reverse	8.92e-126	388
8005	ME150119Y	K. pneumoniae	Kp1 (7 loci)	0	2015		Ireland	Human	Human	Unknown											96.04	202	8	0	908408	78085	78690	Forward	8.55e-126	388
8009	ME160160Q	K. pneumoniae	Kp1 (7 loci)	0	2016		Ireland	Human	Human	Unknown											96.04	202	8	0	909193	104349	104954	Reverse	8.49e-126	388
8012	ME170105H	K. quasipneumoniae subsp. quasipneumoniae	Kp2 (7 loci)	0	2017		Ireland	Human	Human	Unknown											96.04	202	8	0	909740	6799	7404	Reverse	9.01e-126	388
8074	SAMN09289745	K. quasipneumoniae subsp. similipneumoniae	Kp4 (7 loci)	0	2016		USA	Environment	Environment	Water										SAMN09289745	96.04	202	8	0	910262	277	882	Reverse	8.08e-126	388
8075	KPC68	K. quasipneumoniae subsp. similipneumoniae	Kp4 (7 loci)	2	2017		Italy	Other	biofilm duedonoscope channel	Unknown											96.04	202	8	0	910659	11428	12033	Forward	7.86e-126	388
8076	KPC72	K. quasipneumoniae subsp. similipneumoniae	Kp4 (7 loci)	0	2017		Italy	Other	biofilm duedonoscope channel	Unknown											96.04	202	8	0	910915	11470	12075	Forward	7.83e-126	388
8078	KPCTRSRTH06	K. pneumoniae	Kp1 (7 loci)	0	2016		Thailand	Animal	Pig	Rectal swab										SAMN07450603	96.04	202	8	0	911109	269980	270585	Reverse	8.48e-126	388
8172	LDH4-2	K. quasipneumoniae subsp. quasipneumoniae	K. quasipneumoniae subsp. quasipneumoniae	0	2015	Guangzhou	China	Environment	Environment	vegetable				fosfomycin							96.04	202	8	0	944257	7039	7644	Reverse	8.59e-126	388
8371	408K2014	K. pneumoniae		0	2014	Kuala Lumpur	Malaysia	Human	Human	Pus				carbapenem resistant strain		NT	wzi sequencing				96.04	202	8	0	949707	104294	104899	Reverse	8.52e-126	388
8372	603K2014	K. pneumoniae		0	2014	Kuala Lumpur	Malaysia	Human	Human	Slough				carbapenem resistant strain		KL125	wzi sequencing				96.04	202	8	0	950141	104298	104903	Reverse	7.97e-126	388
8466	20180681	K. quasipneumoniae subsp. similipneumoniae		0	2018	Sevilla	Spain	Human	Human	Exudate	NO		20180681	DHA-1							96.04	202	8	0	950613	217546	218151	Forward	8.19e-126	388
8597	NMI3700_17	K. pneumoniae		0	2017	Gdynia	Poland	Human	Human	Unknown											96.04	202	8	0	959089	220048	220653	Reverse	8.66e-126	388
8614	MIC2201A166	K. pneumoniae		100	2018	Stockholm	Sweden	Unknown	Host	Hospital									Novel		96.04	202	8	0	964030	104396	105001	Reverse	8.64e-126	388
8616	ACC4905A6	K. pneumoniae		0	2018	Stockholm	Sweden	Unknown	Host	Hospital									Novel		96.04	202	8	0	965622	126758	127363	Reverse	8.15e-126	388
8620	ACC4805A124	K. pneumoniae		100	2018	Stockholm	Sweden	Unknown	Host	Hospital									Novel		96.04	202	8	0	967195	382107	382712	Forward	8.55e-126	388
8623	MIC4454A84	K. pneumoniae		x100	2018	Stockholm	Sweden	Unknown	Host	Hospital									Novel		96.04	202	8	0	971581	259126	259731	Reverse	8.59e-126	388
8646	1985	K. pneumoniae		0	2018		Thailand	Human	Human	Urine				Carbapenem resistance		K80	Other				96.04	202	8	0	971822	351652	352257	Reverse	8.1e-126	388
8650	5198	K. pneumoniae		0	2018		China	Animal	Chicken	Unknown											96.04	202	8	0	972026	878379	878984	Forward	8.14e-126	388
8651	ACC4827A4	K. pneumoniae		0	2018	Stockholm	Sweden	Unknown	Host	Hospital									Novel		96.04	202	8	0	972027	20502	21107	Forward	8.37e-126	388
8652	MIC3551A2	K. pneumoniae		0	2018	Stockholm	Sweden	Unknown	Host	Hospital									Novel		96.04	202	8	0	972232	72725	73330	Forward	7.74e-126	388
8686	KpESBL20180034	K. pneumoniae		0	2018		Denmark	Human	Human	Unknown	Blood		SSI								96.04	202	8	0	972256	254922	255527	Reverse	7.93e-126	388
8688	KpESBL20180084	K. pneumoniae		0	2018		Denmark	Human	Human	Unknown	Blood		SSI								96.04	202	8	0	972552	38362	38967	Forward	8.17e-126	388
8691	DJ	K. pneumoniae		0	2016	Surat	India	Human	Human	Urine	UTI			MDR							96.04	202	8	0	982772	104307	104912	Reverse	8.34e-126	388
8692	M17B	K. pneumoniae		0	2016	Vadodara	India	Human	Human	Urine	UTI			MDR							96.04	202	8	0	982926	76813	77418	Forward	8.61e-126	388
8708	MyNCGM533	K. pneumoniae		0	2017		Myanmar	Human	Human	Unknown											96.04	202	8	0	973809	86130	86735	Forward	8.22e-126	388
8709	MyNCGM704	K. pneumoniae		0	2017		Myanmar	Human	Human	Unknown											96.04	202	8	0	973859	28280	28885	Reverse	8.18e-126	388
8849	GCA_900513175.1	K. pneumoniae		0			Israel	Human	Human	Unknown											96.04	202	8	0	985417	20490	21095	Forward	8.09e-126	388
9637	BJKP01	K. pneumoniae		0	2015	Clichy	France		Human	CSF	Meningitis					K2					96.04	202	8	0	1092236	347231	347836	Reverse	8.32e-126	388
9639	SAKP01	K. pneumoniae		0	2011	Paris	France		Human	CSF	Meningitis					K1					96.04	202	8	0	1092363	254753	255358	Reverse	8.84e-126	388
9640	CMKP01	K. pneumoniae		0	2014	Charleville-Meziere	France		Human	CSF	Meningitis					K2					96.04	202	8	0	1092730	425050	425655	Forward	8.36e-126	388
9642	SAKP02	K. pneumoniae		0	2013	Colombes	France		Human	CSF	Meningitis					K1					96.04	202	8	0	1092863	388363	388968	Forward	8.43e-126	388
9692	NMI6745_18	K. pneumoniae		x120	2018		Poland	Human	Human	Unknown											96.04	202	8	0	1107502	30675	31280	Forward	9.87e-126	388
9709	OM394-Isak	K. pneumoniae		0	2015		Oman	Human	Human	Unknown											96.04	202	8	0	1133655	357342	357947	Reverse	8.58e-126	388
9710	OM197-Isak	K. pneumoniae		0	2015		Oman	Human	Human	Unknown											96.04	202	8	0	1133964	331052	331657	Forward	8.32e-126	388
9713	OM825-Isak	K. pneumoniae		0	2015		Oman	Human	Human	Unknown											96.04	202	8	0	1145958	79262	79867	Forward	8.79e-126	388
9715	1155-Isak	K. pneumoniae		0	2015		Oman	Human	Human	Unknown											96.04	202	8	0	1146959	328494	329099	Reverse	8.08e-126	388
9719	AUSMDU00016637	K. pneumoniae		0	2018		Australia	Human	Human	Unknown											96.04	202	8	0	1147527	72955	73560	Forward	8.63e-126	388
9721	AUSMDU00019330	K. quasipneumoniae subsp. similipneumoniae	Kp4	0	2018		Australia	Human	Human	Unknown											96.04	202	8	0	1147659	379228	379833	Reverse	7.96e-126	388
9722	AUSMDU00019685	K. quasipneumoniae subsp. similipneumoniae	Kp4	2	2018		Australia	Human	Human	Unknown											96.04	202	8	0	1147711	9960	10565	Reverse	7.67e-126	388
9727	AUSMDU00022402	K. quasipneumoniae subsp. similipneumoniae	Kp4		2018		Australia	Human	Human	Unknown											96.04	202	8	0	1148467	133305	133910	Reverse	8.08e-126	388
9728	AUSMDU00023221	K. pneumoniae		0	2018		Australia	Human	Human	Unknown											96.04	202	8	0	1148508	128635	129240	Reverse	8e-126	388
10509	OM1152	K. pneumoniae	Kp1 (7 loci)	0	2015	Muscat	Oman	Human	Human	Respiratory	respiratory	Khoula Hospital	CPHL	NA	NA	KL2	Other				96.04	202	8	0	1148809	74663	75268	Forward	7.64e-126	388
10511	OM596	K. pneumoniae	Kp1 (7 loci)	100	2015	Muscat	Oman	Human	Human	Screening	none	Khoula Hospital	CPHL	OXA-232; OXA-1; CTXM-15	ybt 14; ICEKp5	KL64	Other				96.04	202	8	0	1148964	76472	77077	Forward	9.19e-126	388
10512	BS54-A	K. quasipneumoniae subsp. quasipneumoniae	Kp2 (7 loci)	2	2018	Bern	Switzerland	Human	Human	Stool							Other				96.04	202	8	0	1149251	19406	20011	Forward	7.88e-126	388
10523	1014809	K. pneumoniae		0	2017		Malaysia	Unknown	NA	NA	NA									GCA_003687795.1	96.04	202	8	0	1150397	7213	7818	Reverse	8.49e-126	388
10524	EN5226	K. pneumoniae		0	2015	Kolkata	India	Human	Human	Blood	Pneumonia (neonate)									GCA_003311785.1	96.04	202	8	0	1160013	73557	74162	Forward	8.65e-126	388
10525	EN5261	K. pneumoniae		0	2015	Kolkata	India	Human	Human	Blood	Pneumonia (neonate)									GCA_003314505.1	96.04	202	8	0	1160294	73557	74162	Forward	8.8e-126	388
10526	EN5269	K. pneumoniae		0	2015	Kolkata	India	Human	Human	Blood	Pneumonia (neonate)									GCA_003314495.1	96.04	202	8	0	1160440	30330	30935	Forward	8.73e-126	388
10527	EN5271	K. pneumoniae		0	2015	Kolkata	India	Human	Human	Blood	Pneumonia (neonate)									GCA_003311745.1	96.04	202	8	0	1160594	73557	74162	Forward	8.75e-126	388
10528	DY6470397	K. pneumoniae		0	2016		Thailand	Human	Human	NA	NA									GCA_900493695.1	96.04	202	8	0	1158159	356475	357080	Reverse	8.43e-126	388
10529	DY6470418	K. pneumoniae		0	2016		Thailand	Human	Human	NA	NA									GCA_900493875.1	96.04	202	8	0	1158371	356475	357080	Reverse	8.51e-126	388
10530	DY6470431	K. pneumoniae		0	2016		Thailand	Human	Human	NA	NA									GCA_900493985.1	96.04	202	8	0	1158436	140157	140762	Reverse	8.37e-126	388
10531	DY6470440	K. pneumoniae		0	2016		Thailand	Human	Human	NA	NA									GCA_900494745.1	96.04	202	8	0	1158557	356475	357080	Reverse	8.37e-126	388
10532	DY6470441	K. pneumoniae		0	2016		Thailand	Human	Human	NA	NA									GCA_900494615.1	96.04	202	8	0	1158563	356534	357139	Reverse	8.45e-126	388
10533	DY6470453	K. pneumoniae		0	2016		Thailand	Human	Human	NA	NA									GCA_900494095.1	96.04	202	8	0	1158650	356540	357145	Reverse	8.39e-126	388
10534	DY6470466	K. pneumoniae		0	2016		Thailand	Human	Human	NA	NA									GCA_900494105.1	96.04	202	8	0	1158738	356756	357361	Reverse	8.4e-126	388
10535	SIKP111	K. pneumoniae		0	2017		Thailand	Human	Human	Stool	colonization									GCA_004832655.1	96.04	202	8	0	1172343	51359	51964	Forward	8.4e-126	388
10536	SIKP112	K. pneumoniae		0	2017		Thailand	Human	Human	Stool	colonization									GCA_004832665.1	96.04	202	8	0	1172443	51359	51964	Forward	8.4e-126	388
10537	SIKP113	K. pneumoniae		0	2017		Thailand	Human	Human	Stool	colonization									GCA_004833625.1	96.04	202	8	0	1172566	104307	104912	Reverse	8.4e-126	388
10538	SIKP114	K. pneumoniae		0	2017		Thailand	Human	Human	Stool	colonization									GCA_004833785.1	96.04	202	8	0	1172676	104307	104912	Reverse	8.4e-126	388
10539	SIKP172	K. pneumoniae		0	2017		Thailand	Human	Human	Blood	NA									GCA_004833805.1	96.04	202	8	0	1172774	51359	51964	Forward	8.58e-126	388
10540	SIKP173	K. pneumoniae		0	2017		Thailand	Human	Human	Blood	NA									GCA_004833245.1	96.04	202	8	0	1173019	51359	51964	Forward	8.55e-126	388
10541	SIKP175	K. pneumoniae		0	2017		Thailand	Human	Human	Blood	NA									GCA_004832855.1	96.04	202	8	0	1173100	270656	271261	Reverse	8.5e-126	388
10542	DY6470492	K. pneumoniae		0	2016		Thailand	Human	Human	NA	NA									GCA_900493305.1	96.04	202	8	0	1158783	356475	357080	Reverse	8.51e-126	388
10543	KPPSTH08	K. pneumoniae		0	2016	Bangkok	Thailand	Human	Human	Sputum	NA									GCA_002249195.1	96.04	202	8	0	1168458	270532	271137	Reverse	8.31e-126	388
10544	KPPUTH04	K. pneumoniae		0	2016	Bangkok	Thailand	Human	Human	Urine	NA									GCA_002248485.1	96.04	202	8	0	1168526	96	701	Forward	5.47e-132	388
10545	NH54	K. pneumoniae		0	2016		Thailand	Human	Human	Intestinal	colonization	Rectal swab								GCA_003031345.1	96.04	202	8	0	1168878	4476356	4476961	Reverse	8.47e-126	388
10546	TR049	K. pneumoniae		0	2013		Turkey	Human	Human	Respiratory	NA	Lower Respiratory Tract Secrection								GCA_900507875.1	96.04	202	8	0	1174456	73522	74127	Forward	8.38e-126	388
10547	TR026	K. pneumoniae		0	2013		Turkey	Human	Human	Urine	NA									GCA_900507795.1	96.04	202	8	0	1174213	6778	7383	Forward	8.51e-126	388
10548	TR027	K. pneumoniae		0	2013		Turkey	Human	Human	Urine	NA									GCA_900507745.1	96.04	202	8	0	1174358	357183	357788	Reverse	8.48e-126	388
10549	TR046	K. pneumoniae		0	2013		Turkey	Human	Human	Respiratory	NA	Lower Respiratory Tract Secrection								GCA_900507865.1	96.04	202	8	0	1174443	73522	74127	Forward	8.2e-126	388
10550	TR058	K. pneumoniae		0	2013		Turkey	Human	Human	Blood	NA									GCA_900507955.1	96.04	202	8	0	1174701	73522	74127	Forward	8.23e-126	388
10551	B-8658	K. pneumoniae		0	2014	Moscow	Russia	Human	Human	subclavian catheter	-									GCA_004310675.1	96.04	202	8	0	1153882	223	828	Forward	8.71e-126	388
10552	81RE	K. pneumoniae		0			Italy	Unknown	NA	NA	NA									GCA_000822745.1	96.04	202	8	0	1152447	8628	9233	Reverse	7.98e-126	388
10553	83RE	K. pneumoniae		0			Italy	Unknown	NA	NA	NA									GCA_000822785.1	96.04	202	8	0	1152741	5951	6556	Reverse	7.9e-126	388
10556	AK_B_SD_011	K. pneumoniae		0	2014		Nigeria	Human	Human	Blood	Sepsis									GCA_002188245.1	96.04	202	8	0	1152875	271448	272053	Reverse	8.56e-126	388
10557	002SK2	K. pneumoniae		0	2016	Basel	Switzerland	Environment	Environment	Wastewater	-									GCA_002848605.1	96.04	202	8	0	1149638	4467893	4468498	Reverse	8.46e-126	388
10558	WCHKP2005	K. pneumoniae		0	2016	Sichuan, Chengdu	China	Human	Human	NA	NA									GCA_002258105.1	96.04	202	8	0	1175302	73076	73681	Forward	8.35e-126	388
10559	JHTS003	K. pneumoniae		0	2015	Baltimore	USA	Human	Human	Sputum	hospital, ill patient									GCA_003345765.1	96.04	202	8	0	1164750	73556	74161	Forward	8.62e-126	388
10560	JHTS004	K. pneumoniae		0	2015	Baltimore	USA	Human	Human	Respiratory	hospital, ill patient	endo/nasal tissue								GCA_003334945.1	96.04	202	8	0	1164790	420232	420837	Forward	8.89e-126	388
10561	JHTS008	K. pneumoniae		0	2015	Baltimore	USA	Human	Human	Stool	hospital, ill patient									GCA_003334965.1	96.04	202	8	0	1164824	360883	361488	Reverse	8.87e-126	388
10562	JHTS009	K. pneumoniae		0	2015	Baltimore	USA	Human	Human	Blood	hospital, ill patient									GCA_003334955.1	96.04	202	8	0	1164838	1564557	1565162	Forward	8.82e-126	388
10563	JHTS010	K. pneumoniae		0	2015	Baltimore	USA	Human	Human	Blood	hospital, ill patient									GCA_003334895.1	96.04	202	8	0	1164875	890017	890622	Reverse	8.98e-126	388
10564	JHTS011	K. pneumoniae		0	2015	Baltimore	USA	Environment	Hospital	countertop	-									GCA_003345715.1	96.04	202	8	0	1164920	357519	358124	Reverse	8.62e-126	388
10565	JHTS012	K. pneumoniae		0	2015	Baltimore	USA	Environment	Hospital	countertop	-									GCA_003335065.1	96.04	202	8	0	1164977	890326	890931	Reverse	9.06e-126	388
10566	SKGH01	K. pneumoniae		0	2015		United Arab Emirates	Human	Human	Urine	UTI									GCA_001644765.1	96.04	202	8	0	1173187	663109	663714	Forward	9.14e-126	388
10567	BA41763	K. pneumoniae		0	2015		India	Human	Human	Blood	Bacteremia									GCA_001721555.1	96.04	202	8	0	1154751	103505	104110	Reverse	8.87e-126	388
10568	B2481	K. pneumoniae		0	2017		India	Human	Human	Blood	Bacteremia									GCA_002849305.1	96.04	202	8	0	1154338	72826	73431	Forward	8.44e-126	388
10569	KP_328	K. pneumoniae		0	2016		Pakistan	Environment	Hospital	ICU washroom sink	-									GCA_003944905.1	96.04	202	8	0	1167964	18134	18739	Forward	8.25e-126	388
10570	CRK0102	K. pneumoniae		0		Ohio	USA	Human	Human	NA	NA									GCA_001903685.4	96.04	202	8	0	1157273	271669	272274	Reverse	8.48e-126	388
10571	DA48896	K. pneumoniae		0	2015		Pakistan	Human	Human	Tracheal	NA	Tracheal secretion								GCA_003006175.1	96.04	202	8	0	1157562	4468862	4469467	Reverse	8.64e-126	388
10572	KP_301	K. pneumoniae		0	2016		Pakistan	Environment	Hospital	ICU nursing call button	-									GCA_003937025.1	96.04	202	8	0	1167607	7211	7816	Reverse	8.53e-126	388
10573	KP_343	K. pneumoniae		0	2016		Pakistan	Environment	Hospital	ICU washroom sink	-									GCA_003944885.1	96.04	202	8	0	1168007	73678	74283	Forward	8.47e-126	388
10574	KP_307	K. pneumoniae		0	2016		Pakistan	Environment	Hospital	ICU bedside rail	-									GCA_003940165.1	96.04	202	8	0	1167671	7211	7816	Reverse	8.54e-126	388
10575	KP_317	K. pneumoniae		0	2016		Pakistan	Environment	Hospital	ICU alcohol foam dispenser	-									GCA_003936365.1	96.04	202	8	0	1167864	7211	7816	Reverse	8.54e-126	388
10576	KP_346	K. pneumoniae		0	2016		Pakistan	Environment	Hospital	ICU alcohol foam dispenser	-									GCA_003937005.1	96.04	202	8	0	1168094	7211	7816	Reverse	8.48e-126	388
10577	KP_310	K. pneumoniae		0	2016		Pakistan	Environment	Hospital	ICU bedside light switch	-									GCA_003937465.1	96.04	202	8	0	1167790	18129	18734	Forward	8.46e-126	388
10578	KP_063	K. pneumoniae		0	2016		Pakistan	Environment	Hospital	ICU alcohol foam dispenser	-									GCA_003937245.1	96.04	202	8	0	1167260	6641	7246	Reverse	8.41e-126	388
10579	KP_121	K. pneumoniae		0	2016		Pakistan	Environment	Hospital	ICU bedside rail	-									GCA_003936435.1	96.04	202	8	0	1167321	7211	7816	Reverse	8.53e-126	388
10580	KP_123	K. pneumoniae		0	2016		Pakistan	Environment	Hospital	ICU bedside light switch	-									GCA_003937185.1	96.04	202	8	0	1167435	7211	7816	Reverse	8.53e-126	388
10581	KP_158	K. pneumoniae		0	2016		Pakistan	Environment	Hospital	ICU bedside rail	-									GCA_003937455.1	96.04	202	8	0	1167495	6641	7246	Reverse	8.69e-126	388
10582	DJ_S11	K. pneumoniae		0	2016	Vadodara	India	Human	Human	Urine	UTI										96.04	202	8	0	1157879	104307	104912	Reverse	8.34e-126	388
10583	B35725	K. pneumoniae		0	2013		India	Human	Human	Blood	Bacteremia									GCA_002969095.1	96.04	202	8	0	1154461	104345	104950	Reverse	8.47e-126	388
10584	CRK0103	K. pneumoniae		0		Ohio	USA	Human	Human	NA	NA									GCA_001904245.4	96.04	202	8	0	1157390	271669	272274	Reverse	8.51e-126	388
10585	CRKP-1215	K. pneumoniae		0	2014	Seoul	South Korea	Human	Human	Bronchial	NA	Bronchial wash								GCA_002786755.1	96.04	202	8	0	1157547	3060393	3060998	Forward	8.59e-126	388
10586	CRKP-2297	K. pneumoniae		0	2015	Seoul	South Korea	Human	Human	Peritoneal	NA	Peritoneal fluid								GCA_002787755.1	96.04	202	8	0	1157552	402266	402871	Forward	8.57e-126	388
10587	1060	K. pneumoniae		0	2017	Limoges	France	Human	Human	NA	NA									GCA_004005735.1	96.04	202	8	0	1150637	38837	39442	Reverse	8.42e-126	388
10588	109A7	K. pneumoniae		0	2017	Limoges	France	Environment	Environment	Lavabo	-									GCA_004005185.1	96.04	202	8	0	1150854	356877	357482	Reverse	8.43e-126	388
10589	AUH-KIMP148	K. pneumoniae		0	2012		Lebanon	Human	Human	NA	NA									GCA_002866605.1	96.04	202	8	0	1167122	73556	74161	Forward	8.56e-126	388
10590	AR_0138	K. pneumoniae		0			USA	Unknown	NA	NA	NA									GCA_002192375.1	96.04	202	8	0	1152997	2299527	2300132	Reverse	8.57e-126	388
10591	KP26	K. pneumoniae		0	2018	Kolkata	India	Human	Human	Urine	UTI									GCA_003688865.1	96.04	202	8	0	1168161	73556	74161	Forward	8.36e-126	388
10592	ARPG-318	K. pneumoniae		0	2013		Philippines	Human	Human	Endotracheal aspirate	infection									GCA_002108275.1	96.04	202	8	0	1153027	357524	358129	Reverse	8.1e-126	388
10593	52	K. pneumoniae		0		Tanta	Egypt	Human	Human	NA	NA									GCA_004803035.1	96.04	202	8	0	1151404	116907	117512	Reverse	8.51e-126	388
10594	KP5	K. pneumoniae		0	2014		Singapore	Human	Human	Wound	Colonization (hospital)	Wound swab								GCA_001855315.1	96.04	202	8	0	1168246	3701443	3702048	Forward	8.59e-126	388
10595	KPL0.2	K. pneumoniae		0	2017	Lille	France	Human	Human	NA	Bacteriemia									GCA_003123945.1	96.04	202	8	0	1168366	30548	31153	Forward	8.62e-126	388
10608	DK001	K. pneumoniae		0	2014		Denmark	Human	Human	Blood	infection									GCA_900502525.1	96.04	202	8	0	1157988	30651	31256	Forward	8.62e-126	388
10609	SL34	K. pneumoniae			2015		Sri Lanka	Human	Human	Sputum	ICU patients									GCA_003363575.1	96.04	202	8	0	1173279	271523	272128	Reverse	8.66e-126	388
10610	SL35	K. pneumoniae		0	2015		Sri Lanka	Human	Human	Sputum	ICU patients									GCA_003363515.1	96.04	202	8	0	1173351	271647	272252	Reverse	8.43e-126	388
10611	SL36	K. pneumoniae		0	2015		Sri Lanka	Human	Human	Sputum	ICU patients									GCA_003363645.1	96.04	202	8	0	1173506	271645	272250	Reverse	8.71e-126	388
10612	SL46	K. pneumoniae		0	2015		Sri Lanka	Human	Human	Tracheal	ICU patients	Endotracheal secretion								GCA_003363495.1	96.04	202	8	0	1173571	30613	31218	Forward	8.77e-126	388
10613	SL50	K. pneumoniae		0	2015		Sri Lanka	Human	Human	Tracheal	ICU patients	Endotracheal secretion								GCA_003363555.1	96.04	202	8	0	1173712	30613	31218	Forward	8.42e-126	388
10614	SL52	K. pneumoniae		0	2015		Sri Lanka	Human	Human	Tracheal	ICU patients	Endotracheal secretion								GCA_003363635.1	96.04	202	8	0	1173836	271647	272252	Reverse	8.74e-126	388
10615	SL54	K. pneumoniae		0	2015		Sri Lanka	Human	Human	Tracheal	ICU patients	Endotracheal secretion								GCA_003363595.1	96.04	202	8	0	1173868	30613	31218	Forward	8.48e-126	388
10616	SL68	K. pneumoniae		0	2015		Sri Lanka	Human	Human	Sputum	ICU patients									GCA_003363475.1	96.04	202	8	0	1173979	271647	272252	Reverse	8.65e-126	388
10617	ST147	K. pneumoniae		0	2012		Australia	Human	Human	Blood	Blood stream infection									GCA_000817855.1	96.04	202	8	0	1174106	356874	357479	Reverse	8.61e-126	388
10618	PL056	K. pneumoniae		0	2013		Poland	Human	Human	Wound	infection	Wound secretion; stomach tissue								GCA_900511505.1	96.04	202	8	0	1169054	30651	31256	Forward	8.26e-126	388
10619	C16	K. pneumoniae		0	2017		India	Human	Human	NA	NA									GCA_002406915.1	96.04	202	8	0	1155599	72923	73528	Forward	8.16e-126	388
10620	DE038	K. pneumoniae		0	2014		Germany	Human	Human	Respiratory	infection	Lower Respiratory Tract Secrection								GCA_900512445.1	96.04	202	8	0	1157734	73522	74127	Forward	8.17e-126	388
10621	DA33140	K. pneumoniae		0			Sweden	Human	Human	NA	NA									GCA_003181055.1	96.04	202	8	0	1157556	1152050	1152655	Reverse	8.5e-126	388
10622	37347	K. pneumoniae		0	2009		Sweden	Human	Human	Faeces	colonization									GCA_003856595.1	96.04	202	8	0	1150975	897772	898377	Forward	8.5e-126	388
10623	PL006	K. pneumoniae		0	2014		Poland	Human	Human	Urine	Colonization (hospital)									GCA_900511365.1	96.04	202	8	0	1168910	30651	31256	Forward	8.25e-126	388
10624	RO108	K. pneumoniae		0	2013		Romania	Human	Human	Urine	infection									GCA_900505855.1	96.04	202	8	0	1171113	5739	6344	Forward	8.2e-126	388
10625	MGH93	K. pneumoniae		0	2014		USA	Human	Human	NA	NA									GCA_001033585.1	96.04	202	8	0	1168858	876192	876797	Reverse	8.67e-126	388
10626	SIKP147	K. pneumoniae		0	2018		Thailand	Human	Human	Stool	Unknown									GCA_004832395.1	96.04	202	8	0	1172701	104307	104912	Reverse	8.52e-126	388
10627	63	K. pneumoniae		0		Tanta	Egypt	Human	Human	NA	NA									GCA_004803235.1	96.04	202	8	0	1151963	51789	52394	Forward	8.66e-126	388
10628	AATZP (ST147 T)	K. pneumoniae		0	2014		USA	Environment	Environment	human-associated habitat	NA									GCA_001648215.1	96.04	202	8	0	1152846	4411347	4411952	Reverse	8.36e-126	388
10629	AR_0145	K. pneumoniae		0			USA	Unknown	NA	NA	NA									GCA_002202215.1	96.04	202	8	0	1153003	5231546	5232151	Reverse	8.5e-126	388
10630	AR_0152	K. pneumoniae		0			USA	Unknown	NA	NA	NA									GCA_002202235.1	96.04	202	8	0	1153007	1385649	1386254	Reverse	8.68e-126	388
10631	DK013	K. pneumoniae		0	2014		Denmark	Human	Human	puncture fluids	infection									GCA_900502585.1	96.04	202	8	0	1158095	73522	74127	Forward	8.56e-126	388
10632	BE105	K. pneumoniae		0	2014		Belgium	Human	Human	Blood	infection									GCA_900507565.1	96.04	202	8	0	1155315	73522	74127	Forward	8.7e-126	388
10633	CRK0306	K. pneumoniae		0	2015	Pennsylvania	USA	Human	Human	Urine	Unknown									GCA_002936675.2	96.04	202	8	0	1157521	85905	86510	Reverse	8.71e-126	388
10634	55	K. pneumoniae		0		Tanta	Egypt	Human	Human	NA	NA									GCA_004803225.1	96.04	202	8	0	1151456	271225	271830	Reverse	8.68e-126	388
10636	CDPH3020	K. pneumoniae		0	2014	California	USA	Human	Human	Respiratory	pneumonia	Respiratory secretion								GCA_000956395.1	96.04	202	8	0	1156359	271608	272213	Reverse	8.2e-126	388
10637	CDPH3707	K. pneumoniae		0	2014	California	USA	Human	Human	Respiratory	pneumonia	Respiratory secretion								GCA_000956385.1	96.04	202	8	0	1156514	30636	31241	Forward	8.03e-126	388
10638	CDPH3823	K. pneumoniae		0	2014	California	USA	Human	Human	Respiratory	pneumonia	Respiratory secretion								GCA_000763935.1	96.04	202	8	0	1156586	30636	31241	Forward	8.03e-126	388
10639	CDPH5262	K. pneumoniae		0	2014	California	USA	Human	Human	Respiratory	pneumonia	Respiratory secretion								GCA_000763925.1	96.04	202	8	0	1156738	30636	31241	Forward	8.02e-126	388
10640	SCPM-O-B-8045	K. pneumoniae		0	2016		NA	Unknown	NA	NA	NA									GCA_002263375.1	96.04	202	8	0	1152171	73545	74150	Forward	8.47e-126	388
10641	SIKP004	K. pneumoniae		0	2016		Thailand	Human	Human	Stool	Unknown									GCA_004830815.1	96.04	202	8	0	1172031	104308	104913	Reverse	8.6e-126	388
10642	SIKP107	K. pneumoniae		0	2016		Thailand	Human	Human	Stool	Unknown									GCA_004833305.1	96.04	202	8	0	1172133	245527	246132	Forward	8.32e-126	388
10643	SIKP108	K. pneumoniae		0	2017		Thailand	Human	Human	Stool	Unknown									GCA_005146185.1	96.04	202	8	0	1172249	6626	7231	Reverse	8.28e-126	388
10644	50580255	K. pneumoniae		0	2012		Norway	Human	Human	Thigh tissue	missing									GCA_001463085.1	96.04	202	8	0	1151362	104265	104870	Reverse	8.37e-126	388
10645	RS053	K. pneumoniae		0	2014		Serbia	Human	Human	Blood	infection									GCA_900505345.1	96.04	202	8	0	1171186	73519	74124	Forward	8.6e-126	388
10647	GR147	K. pneumoniae		0	2013		Greece	Human	Human	Blood	infection									GCA_900502395.1	96.04	202	8	0	1164112	73522	74127	Forward	8.63e-126	388
10648	DG7163	K. pneumoniae		0	2016	Florence	Italy	Human	Human	Intestinal	not applicable	Rectal swab								GCA_003227055.1	96.04	202	8	0	1157860	79967	80572	Forward	8.5e-126	388
10649	RO028	K. pneumoniae		0	2014		Romania	Human	Human	Urine	NA									GCA_900504585.1	96.04	202	8	0	1170112	73522	74127	Forward	8.45e-126	388
10650	RO039	K. pneumoniae		0	2014		Romania	Human	Human	Urine	NA									GCA_900504685.1	96.04	202	8	0	1170256	73522	74127	Forward	8.49e-126	388
10651	RO076	K. pneumoniae		0	2014		Romania	Human	Human	Urine	infection									GCA_900504225.1	96.04	202	8	0	1170603	73522	74127	Forward	8.51e-126	388
10652	COL-Kpn64	K. pneumoniae		0	2009	Barranquilla	Colombia	Human	Human	NA	Infection									GCA_002854515.1	96.04	202	8	0	1157024	73449	74054	Forward	8.52e-126	388
10653	COL-Kpn95	K. pneumoniae		0	2012	Bucaramanga	Colombia	Human	Human	NA	Infection									GCA_002854195.1	96.04	202	8	0	1157149	5458	6063	Reverse	8.44e-126	388
10654	DE024	K. pneumoniae		0	2013		Germany	Human	Human	Urine	NA									GCA_900512345.1	96.04	202	8	0	1157679	73522	74127	Forward	8.58e-126	388
10655	143500513	K. pneumoniae		0		Crete	Greece	Human	Human	NA	NA									GCA_001511015.1	96.04	202	8	0	1150942	357420	358025	Reverse	8.82e-126	388
10656	LU008	K. pneumoniae		0	2014		Luxembourg	Human	Human	NA	infection									GCA_900503645.1	96.04	202	8	0	1168797	73522	74127	Forward	8.52e-126	388
10657	RO005	K. pneumoniae		0	2014		Romania	Human	Human	Respiratory	infection	Lower Respiratory Tract Secrection								GCA_900504855.1	96.04	202	8	0	1169073	357215	357820	Reverse	8.43e-126	388
10658	SCPM-O-B-7954	K. pneumoniae		0	2016		NA	Unknown	NA	NA	NA									GCA_002263345.1	96.04	202	8	0	1152082	73545	74150	Forward	8.45e-126	388
10659	AR_0046	K. pneumoniae		0			USA	Unknown	NA	NA	NA									GCA_003571745.1	96.04	202	8	0	1152988	2967610	2968215	Reverse	8.66e-126	388
10660	C5-E1-13	K. pneumoniae		0	2016	Sousse	Tunisia	Human	Human	Urine	Urinary Tract Infection									GCA_002189175.1	96.04	202	8	0	1155905	271337	271942	Reverse	8.36e-126	388
10661	K68-18	K. pneumoniae		0	2010		Norway	Human	Human	Ear secretion	NA									GCA_001462825.1	96.04	202	8	0	1166108	7377	7982	Reverse	8.7e-126	388
10662	K68-73	K. pneumoniae		0	2010		Norway	Human	Human	Urine	NA									GCA_001462845.1	96.04	202	8	0	1166234	7333	7938	Reverse	8.63e-126	388
10663	AR0040	K. pneumoniae		0			USA	Unknown	NA	NA	NA									GCA_001875105.1	96.04	202	8	0	1153015	3302276	3302881	Reverse	8.69e-126	388
10665	kpneu032	K. pneumoniae		0	2014	Basel	Switzerland	Human	Human	NA	Infection									GCA_900608075.1	96.04	202	8	0	1168380	2426481	2427086	Forward	8.22e-126	388
10666	ES065	K. pneumoniae		0	2013		Spain	Human	Human	Urine	infection									GCA_900516415.1	96.04	202	8	0	1160696	73522	74127	Forward	8.59e-126	388
10667	ES094	K. pneumoniae		0	2014		Spain	Human	Human	Wound	infection	Wound secretion								GCA_900516605.1	96.04	202	8	0	1160756	73522	74127	Forward	8.59e-126	388
10668	ES107	K. pneumoniae		0	2014		Spain	Human	Human	Wound	infection	Wound secretion								GCA_900501685.1	96.04	202	8	0	1161172	73522	74127	Forward	8.78e-126	388
10669	ES237	K. pneumoniae		0	2014		Spain	Human	Human	Urine	infection									GCA_900517465.1	96.04	202	8	0	1162987	73522	74127	Forward	8.59e-126	388
10670	IT062	K. pneumoniae		0	2013		Italy	Human	Human	Wound	infection	Wound secretion								GCA_900513215.1	96.04	202	8	0	1164657	73522	74127	Forward	8.69e-126	388
10671	ES225	K. pneumoniae		0	2014		Spain	Human	Human	Respiratory	infection	Lower Respiratory Tract Secrection								GCA_900517375.1	96.04	202	8	0	1162635	73522	74127	Forward	8.67e-126	388
10672	ES229	K. pneumoniae		0	2014		Spain	Human	Human	Respiratory	infection	Lower Respiratory Tract Secrection								GCA_900517405.1	96.04	202	8	0	1162812	73522	74127	Forward	8.68e-126	388
10673	ES261	K. pneumoniae		0	2014		Spain	Human	Human	Respiratory	infection	Lower Respiratory Tract Secrection								GCA_900517095.1	96.04	202	8	0	1163105	357355	357960	Reverse	8.44e-126	388
10674	FDAARGOS_442	K. pneumoniae		0	2010	BC	Canada	Human	Human	Blood	NA									GCA_002636375.1	96.04	202	8	0	1151106	4712622	4713227	Forward	8.6e-126	388
10675	ES187	K. pneumoniae		121	2014		Spain	Human	Human	Urine	infection									GCA_900500935.1	96.04	202	8	0	1161464	73522	74127	Forward	9.28e-126	388
10676	RO024	K. pneumoniae		100	2014		Romania	Human	Human	Blood	infection									GCA_900504755.1	96.04	202	8	0	1169936	357215	357820	Reverse	9.12e-126	388
10677	RS077	K. pneumoniae		100	2014		Serbia	Human	Human	Blood	infection									GCA_900505425.1	96.04	202	8	0	1171461	73519	74124	Forward	8.99e-126	388
10678	MS6671	K. pneumoniae		0	2014		United Arab Emirates	Human	Human	Urine	infection									GCA_001455995.1	96.04	202	8	0	1168871	4480032	4480637	Reverse	8.98e-126	388
10679	FR016	K. pneumoniae		0	2014		France	Human	Human	Blood	infection									GCA_900510435.1	96.04	202	8	0	1163492	73522	74127	Forward	8.11e-126	388
10680	HU053	K. pneumoniae		0	2013		Hungary	Human	Human	Urine	infection									GCA_900517045.1	96.04	202	8	0	1164311	73522	74127	Forward	8.22e-126	388
10681	IL006	K. pneumoniae		0	2014		Israel	Human	Human	Blood	infection									GCA_900512155.1	96.04	202	8	0	1164422	73522	74127	Forward	8.45e-126	388
10682	IL054	K. pneumoniae		0	2013		Israel	Human	Human	Wound	infection	Wound secretion								GCA_900513535.1	96.04	202	8	0	1164536	73521	74126	Forward	8.19e-126	388
10683	DY6636987	K. pneumoniae		0	2016		Thailand	Human	Human	NA	NA									GCA_900493055.1	96.04	202	8	0	1159380	357281	357886	Reverse	8.52e-126	388
10684	DY7626367	K. pneumoniae		0	2014		NA	Human	Human	NA	NA									GCA_900775805.1	96.04	202	8	0	1159856	357531	358136	Reverse	8.15e-126	388
10685	BE097	K. pneumoniae		0	2014		Belgium	Human	Human	Respiratory	infection	Lower Respiratory Tract Secrection								GCA_900507055.1	96.04	202	8	0	1155000	73522	74127	Forward	8.6e-126	388
10686	62BG	K. pneumoniae		0	2009		Italy	Unknown	NA	NA	NA									GCA_000822405.1	96.04	202	8	0	1151625	5017	5622	Forward	8.19e-126	388
10687	k1025	K. pneumoniae		0	2005		United Kingdom	Human	Human	Blood	Bloodstream infection									GCA_900085785.1	96.04	202	8	0	1165126	322026	322631	Reverse	8.21e-126	388
10688	k1111	K. pneumoniae		0	2005		United Kingdom	Human	Human	Blood	Infection									GCA_900086215.1	96.04	202	8	0	1165160	74079	74684	Forward	8.28e-126	388
10689	k1279	K. pneumoniae		0	2006		United Kingdom	Human	Human	Blood	Infection									GCA_900084235.1	96.04	202	8	0	1165282	87956	88561	Reverse	8.5e-126	388
10690	k2040	K. pneumoniae		0	2009		United Kingdom	Human	Human	Blood	Infection									GCA_900086515.1	96.04	202	8	0	1165426	357559	358164	Reverse	8.34e-126	388
10691	k361	K. pneumoniae		0	2002		United Kingdom	Human	Human	Blood	Infection									GCA_900086065.1	96.04	202	8	0	1165560	51666	52271	Forward	8.32e-126	388
10692	k616	K. pneumoniae		0	2003		United Kingdom	Human	Human	Blood	Infection									GCA_900084905.1	96.04	202	8	0	1165998	199212	199817	Reverse	8.33e-126	388
10693	k864	K. pneumoniae		0	2004		United Kingdom	Human	Human	Blood	Infection									GCA_900085105.1	96.04	202	8	0	1166344	74260	74865	Forward	8.21e-126	388
10694	k866	K. pneumoniae		0	2004		United Kingdom	Human	Human	Blood	Infection									GCA_900085095.1	96.04	202	8	0	1166389	6757	7362	Forward	8.18e-126	388
10695	k868	K. pneumoniae		0	2004		United Kingdom	Human	Human	Blood	Infection									GCA_900085115.1	96.04	202	8	0	1166478	74099	74704	Forward	8.32e-126	388
10696	k906	K. pneumoniae		0	2004		United Kingdom	Human	Human	Blood	Infection									GCA_900085145.1	96.04	202	8	0	1166613	244815	245420	Forward	7.96e-126	388
10697	RO047	K. pneumoniae		0	2013		Romania	Human	Human	Urine	infection									GCA_900504015.1	96.04	202	8	0	1170428	73608	74213	Forward	8.21e-126	388
10698	k904	K. pneumoniae		0	2004		United Kingdom	Human	Human	Blood	infection									GCA_900086155.1	96.04	202	8	0	1166515	6775	7380	Forward	8.15e-126	388
10699	TUM14054	K. pneumoniae		0	2014		Japan	Human	Human	Blood	sepsis									GCA_004311925.1	96.04	202	8	0	1175178	73556	74161	Forward	8.33e-126	388
10700	RO081	K. pneumoniae		0	2013		Romania	Human	Human	Urine	infection									GCA_900504315.1	96.04	202	8	0	1170775	73522	74127	Forward	8.38e-126	388
10703	GR070	K. pneumoniae		0	2014		Greece	Human	Human	Blood	infection									GCA_900500845.1	96.04	202	8	0	1163945	73522	74127	Forward	7.84e-126	388
10704	GEN000187	K. pneumoniae		0	2017		France	Human	Human	Patient	not specified	patient								GCA_004145685.1	96.04	202	8	0	1163894	51298	51903	Forward	8.2e-126	388
10705	k618	K. pneumoniae		0	2003		United Kingdom	Human	Human	Blood	Infection									GCA_900086085.1	96.04	202	8	0	1166067	73769	74374	Forward	8.3e-126	388
10706	TGH13	K. pneumoniae		0	2013		Greece	Human	Human	Intestinal	Bacterial infections	Rectum								GCA_001746535.1	96.04	202	8	0	1174114	1095598	1096203	Forward	8.03e-126	388
10707	CCUG70742	K. pneumoniae		0	2012	Gothenburg	Sweden	Human	Human	Urine	acute cystitis									GCA_003194285.1	96.04	202	8	0	1156339	4891927	4892532	Forward	8.1e-126	388
10708	61	K. pneumoniae		0		Tanta	Egypt	Human	Human	NA	NA									GCA_004803395.1	96.04	202	8	0	1151586	271228	271833	Reverse	8.2e-126	388
10709	50	K. pneumoniae		0		Tanta	Egypt	Human	Human	NA	NA									GCA_004802955.1	96.04	202	8	0	1151223	271228	271833	Reverse	8.63e-126	388
10711	FR072	K. pneumoniae		0	2014		France	Human	Human	NA	infection									GCA_900511135.1	96.04	202	8	0	1163637	357345	357950	Reverse	8.05e-126	388
10712	TR302	K. pneumoniae		0	2013		Turkey	Human	Human	Wound	infection	Wound secretion								GCA_900508235.1	96.04	202	8	0	1175028	73522	74127	Forward	8.32e-126	388
10713	DY6542361	K. pneumoniae		0	2016		Thailand	Human	Human	NA	NA									GCA_900493525.1	96.04	202	8	0	1159124	73551	74156	Forward	8.32e-126	388
10714	DY6542362	K. pneumoniae		0	2016		Thailand	Human	Human	NA	NA									GCA_900493555.1	96.04	202	8	0	1159132	73554	74159	Forward	8.16e-126	388
10715	RO041	K. pneumoniae		0	2013		Romania	Human	Human	Urine	infection									GCA_900504705.1	96.04	202	8	0	1170412	6778	7383	Forward	8.03e-126	388
10716	DY6542353	K. pneumoniae		0	2016		Thailand	Human	Human	NA	NA									GCA_900493375.1	96.04	202	8	0	1158903	357391	357996	Reverse	8.27e-126	388
10717	KLPN_44	K. pneumoniae		0	2017	Baltimore	USA	Human	Human	Patient	bacteremia	patient fluids								GCA_003861545.1	96.04	202	8	0	1167224	4940167	4940772	Reverse	8.43e-126	388
10718	39902	K. pneumoniae		0	2013		USA	Human	Human	Blood	Not applicable									GCA_002180725.1	96.04	202	8	0	1150995	271442	272047	Reverse	8.59e-126	388
10719	BE103	K. pneumoniae		0	2014		Belgium	Human	Human	Blood	infection									GCA_900507095.1	96.04	202	8	0	1155071	73522	74127	Forward	8.73e-126	388
10720	44824	K. pneumoniae		0	2013		USA	Human	Human	Blood	Not applicable									GCA_002181445.1	96.04	202	8	0	1151125	271425	272030	Reverse	8.08e-126	388
10721	CN1	K. pneumoniae		0		New York	USA	Human	Human	NA	NA									GCA_001952875.1	96.04	202	8	0	1156765	893629	894234	Forward	8.16e-126	388
10722	KPNIH31	K. pneumoniae		0	2013		USA	Human	Human	Urine	NA									GCA_000785005.1	96.04	202	8	0	1168385	4289832	4290437	Reverse	8.22e-126	388
10723	CCBH24080	K. pneumoniae		0	2016	Vitoria	Brazil	Human	Human	Urine	Thrombocytopenic Purpura									GCA_002099165.1	96.04	202	8	0	1156289	73518	74123	Forward	8.22e-126	388
10724	6234	K. pneumoniae		0	2012		Colombia	Human	Human	Body fluid	NA									GCA_000807515.2	96.04	202	8	0	1151591	1448833	1449438	Forward	8.57e-126	388
10725	CR5	K. pneumoniae		0	2017		United Kingdom	Human	Human	NA	NA									GCA_004208865.1	96.04	202	8	0	1157176	73471	74076	Forward	8.66e-126	388
10726	1002865	K. pneumoniae		100	2017		Mexico	Human	Human	NA	NA									GCA_003687895.1	96.04	202	8	0	1150149	14910	15515	Reverse	8.39e-126	388
10727	DE022	K. pneumoniae		0	2014		Germany	Human	Human	Catheter	infection	Catheter tip								GCA_900512335.1	96.04	202	8	0	1157602	73522	74127	Forward	8.42e-126	388
10728	LU005	K. pneumoniae		0	2014		Luxembourg	Human	Human	NA	infection									GCA_900503635.1	96.04	202	8	0	1168694	356869	357474	Reverse	8.43e-126	388
10729	TR161	K. pneumoniae		0	2014		Turkey	Human	Human	Wound	infection	Wound secretion								GCA_900507545.1	96.04	202	8	0	1174808	6778	7383	Forward	8.58e-126	388
10730	TR056	K. pneumoniae		0	2014		Turkey	Human	Human	Blood	infection									GCA_900507915.1	96.04	202	8	0	1174557	73522	74127	Forward	8.23e-126	388
10731	H5	K. pneumoniae		0	2014		Sweden	Human	Human	Wound	NA									GCA_003402115.1	96.04	202	8	0	1164276	73506	74111	Forward	8.84e-126	388
10732	ARPG-489	K. pneumoniae		0	2013		Philippines	Human	Human	Endotracheal aspirate	bacterial infectious disease									GCA_002108395.1	96.04	202	8	0	1153601	104409	105014	Reverse	8.27e-126	388
10733	AT025	K. pneumoniae		0	2013		Austria	Human	Human	Wound	infection	Wound secretion								GCA_900508275.1	96.04	202	8	0	1153751	73522	74127	Forward	8.16e-126	388
10734	C13-E9-15	K. pneumoniae		0	2015	Sousse	Tunisia	Human	Human	Urine	Urinary tract infection									GCA_002189325.1	96.04	202	8	0	1155365	4821	5426	Forward	8.06e-126	388
10735	DY7312565	K. pneumoniae		0	2014		TrinidadandTobago	Unknown	NA	NA										GCA_900774775.1	96.04	202	8	0	1159490	359160	359765	Reverse	8.16e-126	388
10736	DY7312667	K. pneumoniae		0	2014		TrinidadandTobago	Unknown	NA	NA										GCA_900775355.1	96.04	202	8	0	1159595	361061	361666	Reverse	7.98e-126	388
10737	DY7312685	K. pneumoniae		0	2014		TrinidadandTobago	Unknown	NA	NA										GCA_900775545.1	96.04	202	8	0	1159639	359406	360011	Reverse	8.51e-126	388
10738	DY7312710	K. pneumoniae		0	2014		TrinidadandTobago	Unknown	NA	NA										GCA_900774395.1	96.04	202	8	0	1159770	359306	359911	Reverse	8.31e-126	388
10739	DY7626376	K. pneumoniae		0	2014		TrinidadandTobago	Unknown	NA	NA										GCA_900775885.1	96.04	202	8	0	1159915	357615	358220	Reverse	8.17e-126	388
10740	DY7312702	K. pneumoniae		0	2014		TrinidadandTobago	Unknown	NA	NA										GCA_900774355.1	96.04	202	8	0	1159701	74432	75037	Forward	8.16e-126	388
10741	DY7312717	K. pneumoniae		0	2014		TrinidadandTobago	Unknown	NA	NA										GCA_900774205.1	96.04	202	8	0	1159837	216421	217026	Forward	8.17e-126	388
10742	ES103	K. pneumoniae		0	2014		Spain	Human	Human	Urine	infection									GCA_900516645.1	96.04	202	8	0	1160878	73522	74127	Forward	8.15e-126	388
10743	ES234	K. pneumoniae		0	2014		Spain	Human	Human	Urine	infection									GCA_900517365.1	96.04	202	8	0	1162914	6778	7383	Forward	8.22e-126	388
10744	FR057	K. pneumoniae		0	2014		France	Human	Human	Respiratory	infection	Lower Respiratory Tract Secrection								GCA_900511745.1	96.04	202	8	0	1163553	73522	74127	Forward	8.17e-126	388
10745	PL023	K. pneumoniae		0	2014		Poland	Human	Human	Urine	infection									GCA_900511445.1	96.04	202	8	0	1168963	73522	74127	Forward	8.28e-126	388
10746	KCRI-131E	K. pneumoniae		0	2014		Tanzania	Human	Human	Wound	infection	Wound swab								GCA_900407015.1	96.04	202	8	0	1166700	357515	358120	Reverse	8.25e-126	388
10747	KCRI-134	K. pneumoniae		0	2014		Tanzania	Human	Human	Wound	infection	Wound swab								GCA_900406985.1	96.04	202	8	0	1166811	74170	74775	Forward	8.28e-126	388
10748	KCRI-404C	K. pneumoniae		0	2015		Tanzania	Human	Human	Sputum	infection									GCA_900407185.1	96.04	202	8	0	1166844	335801	336406	Forward	8.45e-126	388
10749	KCRI-51K	K. pneumoniae		0	2013		Tanzania	Human	Human	Wound	infection	Wound swab								GCA_900407205.1	96.04	202	8	0	1166960	135818	136423	Forward	8.45e-126	388
10750	MGH 35	K. pneumoniae		0			NA	Human	Human	Bile	infection	bile fluid								GCA_000567745.1	96.04	202	8	0	1168848	3358219	3358824	Reverse	8.22e-126	388
10751	MGH89	K. pneumoniae		0	2014		NA	Human	Human	NA	NA									GCA_001033525.1	96.04	202	8	0	1168851	3317329	3317934	Reverse	8.2e-126	388
10752	IL085	K. pneumoniae		0	2014		Israel	Human	Human	Urine	NA									GCA_900513795.1	96.04	202	8	0	1164575	73522	74127	Forward	8.16e-126	388
10753	ARPG-340	K. pneumoniae		0	2013		Philippines	Human	Human	Urine	bacterial infectious disease									GCA_002108235.1	96.04	202	8	0	1153093	104404	105009	Reverse	8.49e-126	388
10754	ARPG-372	K. pneumoniae		0	2013		Philippines	Human	Human	Drainage	bacterial infectious disease	lumbar drain tip								GCA_002108245.1	96.04	202	8	0	1153225	104342	104947	Reverse	8.55e-126	388
10755	ARPG-379	K. pneumoniae		0	2013		Philippines	Human	Human	Cerebrospinal fluid	bacterial infectious disease									GCA_002108285.1	96.04	202	8	0	1153401	368764	369369	Reverse	8.45e-126	388
10756	ARPG-380	K. pneumoniae		0	2013		Philippines	Human	Human	Drainage	bacterial infectious disease	lumbar drain tip								GCA_002108405.1	96.04	202	8	0	1153476	104309	104914	Reverse	8.42e-126	388
10757	ARPG-381	K. pneumoniae		0	2013		Philippines	Human	Human	Cerebrospinal fluid	bacterial infectious disease									GCA_002108415.1	96.04	202	8	0	1153542	104454	105059	Reverse	8.49e-126	388
10758	K45-67	K. pneumoniae		0	2007		Norway	Human	Human	Pus	missing									GCA_001483725.1	96.04	202	8	0	1165902	1072	1677	Forward	8.02e-126	388
10759	COL-Kpn113	K. pneumoniae		0	2004		Colombia	Human	Human	NA	Infection									GCA_002854815.1	96.04	202	8	0	1156793	73448	74053	Forward	8.44e-126	388
10760	COL-Kpn50	K. pneumoniae		0	2007	Bogota	Colombia	Human	Human	NA	Infection									GCA_002854655.1	96.04	202	8	0	1156938	26005	26610	Forward	8.64e-126	388
10761	DY6636978	K. pneumoniae		0	2016		Thailand	Human	Human	NA	NA									GCA_900493195.1	96.04	202	8	0	1159277	357671	358276	Reverse	8.27e-126	388
10762	DY7626429	K. pneumoniae		0	2014		NA	Unknown	NA	NA	NA									GCA_900776395.1	96.04	202	8	0	1159963	357615	358220	Reverse	8.14e-126	388
10763	Kpn223	K. pneumoniae		0	2013		USA	Environment	Environment	human-associated habitat	NA									GCA_001663435.1	96.04	202	8	0	1168377	4442331	4442936	Reverse	8.32e-126	388
10764	KLPN_85	K. pneumoniae		0	2017	Baltimore	USA	Human	Human	Patient	bacteremia	patient fluids								GCA_003861185.1	96.04	202	8	0	1167226	1728275	1728880	Reverse	8.74e-126	388
10765	WCHKP34	K. pneumoniae		0	2017	Sichuan, Chengdu	China	Human	Human	NA	NA									GCA_002811335.4	96.04	202	8	0	1175362	877445	878050	Forward	8.64e-126	388
10766	DY7045917	K. pneumoniae		0	2016		Thailand	Unknown	NA	NA	NA									GCA_900496805.1	96.04	202	8	0	1159434	7038	7643	Reverse	8.19e-126	388
10778	11	K. quasipneumoniae subsp. quasipneumoniae		x002	2019		China	Animal	Animal	Unknown											96.04	202	8	0	1175367	404476	405081	Reverse	7.86e-126	388
10779	13	K. pneumoniae		0	2019		China	Animal	Animal	Unknown											96.04	202	8	0	1175411	76718	77323	Forward	8.02e-126	388
10780	18	K. pneumoniae		0	2019		China	Animal	Animal	Unknown											96.04	202	8	0	1175498	378415	379020	Reverse	7.79e-126	388
10783	24	K. pneumoniae		0	2019		China	Animal	Animal	Unknown											96.04	202	8	0	1175703	20469	21074	Forward	8.66e-126	388
10784	27	K. pneumoniae		0	2019		China	Animal	Animal	Unknown											96.04	202	8	0	1175777	20451	21056	Forward	8.3e-126	388
10791	57	K. pneumoniae		0	2019		China	Animal	Animal	Unknown											96.04	202	8	0	1176423	76718	77323	Forward	8.02e-126	388
10795	73	K. pneumoniae		0	2019		China	Animal	Animal	Unknown											96.04	202	8	0	1176652	76519	77124	Forward	7.75e-126	388
10798	82	K. pneumoniae		0	2019		China	Animal	Animal	Unknown											96.04	202	8	0	1176790	72824	73429	Forward	7.7e-126	388
10799	110	K. pneumoniae		0	2019		China	Animal	Animal	Unknown											96.04	202	8	0	1176839	79455	80060	Forward	8.14e-126	388
10801	121	K. pneumoniae		0	2019		China	Animal	Animal	Unknown											96.04	202	8	0	1176985	72824	73429	Forward	7.98e-126	388
10803	149	K. pneumoniae		0	2019		China	Animal	Animal	Unknown											96.04	202	8	0	1177097	70801	71406	Forward	8.24e-126	388
10804	162	K. pneumoniae		0	2019		China	Animal	Animal	Unknown											96.04	202	8	0	1177132	369275	369880	Reverse	8.1e-126	388
10817	T7-421	K. pneumoniae		0	2015		Norway		Homo sapiens	Faeces									ST10-1LV		96.04	202	8	0	1177516	153	758	Forward	2.78e-127	388
10818	T7-279	K. quasipneumoniae subsp. similipneumoniae		0	2015		Norway		Homo sapiens	Faeces									ST1016-1LV		96.04	202	8	0	1177643	381915	382520	Reverse	7.87e-126	388
10824	T7-313	K. pneumoniae		0	2015		Norway		Homo sapiens	Faeces									ST12-2LV		96.04	202	8	0	1178063	331051	331656	Forward	8.26e-126	388
10825	T7-203	K. quasipneumoniae subsp. quasipneumoniae		2	2015		Norway		Homo sapiens	Faeces									ST1246-3LV		96.04	202	8	0	1178110	227765	228370	Reverse	7.69e-126	388
10827	T7-132	K. quasipneumoniae subsp. similipneumoniae		2	2015		Norway		Homo sapiens	Faeces									ST1323-1LV		96.04	202	8	0	1178207	378353	378958	Forward	7.48e-126	388
10828	T7-156	K. quasipneumoniae subsp. similipneumoniae		0	2015		Norway		Homo sapiens	Faeces									ST138-2LV		96.04	202	8	0	1178218	403803	404408	Reverse	7.96e-126	388
10829	T7-368	K. quasipneumoniae subsp. similipneumoniae		2	2015		Norway		Homo sapiens	Faeces									ST138-4LV		96.04	202	8	0	1178278	272269	272874	Forward	7.68e-126	388
10831	T7-072	K. quasipneumoniae subsp. quasipneumoniae		2	2015		Norway		Homo sapiens	Faeces									ST1437-3LV		96.04	202	8	0	1178364	341080	341685	Reverse	7.78e-126	388
10832	T7-090	K. quasipneumoniae subsp. quasipneumoniae		2	2015		Norway		Homo sapiens	Faeces									ST1437-3LV		96.04	202	8	0	1178395	108553	109158	Forward	7.77e-126	388
10833	T7-293	K. quasipneumoniae subsp. quasipneumoniae		2	2015		Norway		Homo sapiens	Faeces									ST1437-4LV		96.04	202	8	0	1178418	248000	248605	Forward	7.72e-126	388
10834	T7-126	K. quasipneumoniae subsp. quasipneumoniae		0	2015		Norway		Homo sapiens	Faeces									ST144-1LV		96.04	202	8	0	1178564	321714	322319	Forward	8.38e-126	388
10835	T7-274	K. pneumoniae		0	2015		Norway		Homo sapiens	Faeces									ST1450-1LV		96.04	202	8	0	1178586	120	725	Forward	6.25e-136	388
10839	T7-266	K. quasipneumoniae subsp. similipneumoniae		2	2015		Norway		Homo sapiens	Faeces									ST1645-2LV		96.04	202	8	0	1178898	409394	409999	Forward	7.79e-126	388
10842	T7-088	K. pneumoniae		0	2015		Norway		Homo sapiens	Faeces									ST17-1LV		96.04	202	8	0	1179084	95843	96448	Forward	7.61e-126	388
10846	T7-069	K. pneumoniae		0	2015		Norway		Homo sapiens	Faeces									ST187-1LV		96.04	202	8	0	1179243	406070	406675	Forward	7.97e-126	388
10848	T7-026	K. pneumoniae		0	2015		Norway		Homo sapiens	Faeces									ST188-1LV		96.04	202	8	0	1179422	72752	73357	Forward	7.75e-126	388
10853	T7-089	K. quasipneumoniae subsp. quasipneumoniae		2	2015		Norway		Homo sapiens	Faeces									ST2083-3LV		96.04	202	8	0	1179834	253011	253616	Forward	8e-126	388
10856	T7-184	K. quasipneumoniae subsp. quasipneumoniae		2	2015		Norway		Homo sapiens	Faeces									ST2335-2LV		96.04	202	8	0	1180010	233303	233908	Forward	7.96e-126	388
10857	T7-375	K. quasipneumoniae subsp. quasipneumoniae		0	2015		Norway		Homo sapiens	Faeces									ST2421-2LV		96.04	202	8	0	1180065	226659	227264	Reverse	8.03e-126	388
10858	T7-091	K. quasipneumoniae subsp. quasipneumoniae		2	2015		Norway		Homo sapiens	Faeces									ST2421-3LV		96.04	202	8	0	1180123	335270	335875	Reverse	7.64e-126	388
10859	T7-021	K. quasipneumoniae subsp. similipneumoniae		0	2015		Norway		Homo sapiens	Faeces									ST257-3LV		96.04	202	8	0	1180142	351104	351709	Reverse	7.96e-126	388
10861	T7-110	K. quasipneumoniae subsp. quasipneumoniae		0	2015		Norway		Homo sapiens	Faeces									ST2676-3LV		96.04	202	8	0	1180264	410332	410937	Reverse	8.52e-126	388
10864	T7-433	K. pneumoniae		0	2015		Norway		Homo sapiens	Faeces									ST3073-1LV		96.04	202	8	0	1180568	41395	42000	Forward	8.38e-126	388
10868	T7-158	K. pneumoniae		0	2015		Norway		Homo sapiens	Faeces									ST3176-1LV		96.04	202	8	0	1180811	355647	356252	Reverse	8.15e-126	388
10869	T7-258	K. quasipneumoniae subsp. quasipneumoniae		x002	2015		Norway		Homo sapiens	Faeces									ST3212-1LV		96.04	202	8	0	1180880	352037	352642	Reverse	7.87e-126	388
10870	T7-142	K. quasipneumoniae subsp. similipneumoniae		0	2015		Norway		Homo sapiens	Faeces									ST3216-4LV		96.04	202	8	0	1180945	193664	194269	Reverse	7.98e-126	388
10871	T7-107	K. quasipneumoniae subsp. similipneumoniae		0	2015		Norway		Homo sapiens	Faeces									ST3263-2LV		96.04	202	8	0	1180962	391927	392532	Forward	8.08e-126	388
10872	T7-241	K. quasipneumoniae subsp. quasipneumoniae		0	2015		Norway		Homo sapiens	Faeces									ST3274-2LV		96.04	202	8	0	1181029	215853	216458	Reverse	8.05e-126	388
10873	T7-355	K. quasipneumoniae subsp. quasipneumoniae		2	2015		Norway		Homo sapiens	Faeces									ST3274-3LV		96.04	202	8	0	1181063	359061	359666	Forward	7.76e-126	388
10874	T7-071	K. quasipneumoniae subsp. quasipneumoniae		x002	2015		Norway		Homo sapiens	Faeces									ST338-3LV		96.04	202	8	0	1181086	213964	214569	Forward	7.86e-126	388
10876	T7-348	K. pneumoniae		0	2015		Norway		Homo sapiens	Faeces									ST3580-2LV		96.04	202	8	0	1181171	77191	77796	Forward	8.01e-126	388
10878	T7-112	K. quasipneumoniae subsp. quasipneumoniae		2	2015		Norway		Homo sapiens	Faeces									ST3696-2LV		96.04	202	8	0	1181290	369331	369936	Forward	7.72e-126	388
10884	T7-137	K. quasipneumoniae subsp. quasipneumoniae		2	2015		Norway		Homo sapiens	Faeces									ST4301-2LV		96.04	202	8	0	1181595	215790	216395	Reverse	7.82e-126	388
10885	T7-152	K. quasipneumoniae subsp. quasipneumoniae		2	2015		Norway		Homo sapiens	Faeces									ST4301-2LV		96.04	202	8	0	1181638	404289	404894	Forward	7.82e-126	388
10886	T7-303	K. quasipneumoniae subsp. quasipneumoniae		2	2015		Norway		Homo sapiens	Faeces									ST4326-2LV		96.04	202	8	0	1181661	202550	203155	Forward	7.93e-126	388
10892	T7-477	K. quasipneumoniae subsp. quasipneumoniae		2	2016		Norway		Homo sapiens	Faeces									ST544-2LV		96.04	202	8	0	1182110	327162	327767	Forward	8.24e-126	388
10894	T7-118	K. pneumoniae		0	2015		Norway		Homo sapiens	Faeces									ST573-1LV		96.04	202	8	0	1182302	354033	354638	Reverse	8.17e-126	388
10897	T7-481	K. quasipneumoniae subsp. quasipneumoniae		2	2016		Norway		Homo sapiens	Faeces									ST625-3LV		96.04	202	8	0	1182472	353170	353775	Forward	8.07e-126	388
10898	T7-138	K. quasipneumoniae subsp. similipneumoniae		2	2015		Norway		Homo sapiens	Faeces									ST638-2LV		96.04	202	8	0	1182568	388094	388699	Reverse	7.83e-126	388
10899	T7-412	K. pneumoniae		0	2015		Norway		Homo sapiens	Faeces									ST66-3LV		96.04	202	8	0	1182577	343783	344388	Reverse	7.85e-126	388
10901	T7-299	K. quasipneumoniae subsp. quasipneumoniae		2	2015		Norway		Homo sapiens	Faeces									ST696-2LV		96.04	202	8	0	1182690	240727	241332	Forward	7.74e-126	388
10903	T7-123	K. quasipneumoniae subsp. quasipneumoniae		0	2015		Norway		Homo sapiens	Faeces									ST738-4LV		96.04	202	8	0	1182923	116962	117567	Forward	8.58e-126	388
11692	88	K. pneumoniae		0	2019		China	Unknown	other	Unknown											96.04	202	8	0	1266735	35094	35699	Forward	7.77e-126	388
11693	490	K. pneumoniae		0	2019		China	Unknown	other	Unknown											96.04	202	8	0	1266820	35016	35621	Forward	7.77e-126	388
11694	150	K. pneumoniae		0	2019		China	Unknown	other	Unknown											96.04	202	8	0	1266674	104305	104910	Reverse	7.99e-126	388
11696	118CK	K. quasipneumoniae subsp. similipneumoniae		0	2019		Thailand	Human	Human	Stool			Norwegian Veterinary Institute, Norway								96.04	202	8	0	1266878	78508	79113	Forward	8.29e-126	388
11697	11PK	K. quasipneumoniae subsp. quasipneumoniae		2	2019		Thailand	Animal	Pig	Stool			Norwegian Veterinary Institute, Norway								96.04	202	8	0	1266936	318398	319003	Forward	8.03e-126	388
11698	127UK	K. quasipneumoniae subsp. quasipneumoniae		2	2019		Thailand	Human	Human	Stool			Norwegian Veterinary Institute, Norway								96.04	202	8	0	1266975	373046	373651	Reverse	7.96e-126	388
11699	134PK	K. pneumoniae		0	2019		Thailand	Animal	Pig	Stool			Norwegian Veterinary Institute, Norway								96.04	202	8	0	1266988	72933	73538	Forward	7.76e-126	388
11700	137PK	K. pneumoniae		0	2019		Thailand	Animal	Pig	Stool			Norwegian Veterinary Institute, Norway								96.04	202	8	0	1267043	225	830	Forward	5.79e-126	388
11702	138PK	K. quasipneumoniae subsp. similipneumoniae		0	2019		Thailand	Animal	Pig	Stool			Norwegian Veterinary Institute, Norway								96.04	202	8	0	1267141	375020	375625	Forward	8.04e-126	388
11703	13CK	K. pneumoniae		0	2019		Thailand	Human	Human	Stool			Norwegian Veterinary Institute, Norway								96.04	202	8	0	1267160	156258	156863	Reverse	7.92e-126	388
11704	140PK	K. quasipneumoniae subsp. quasipneumoniae		2	2019		Thailand	Animal	Pig	Stool			Norwegian Veterinary Institute, Norway								96.04	202	8	0	1267215	335766	336371	Reverse	7.72e-126	388
11705	141PK	K. quasipneumoniae subsp. similipneumoniae		2	2019		Thailand	Animal	Pig	Stool			Norwegian Veterinary Institute, Norway								96.04	202	8	0	1267236	378362	378967	Reverse	7.51e-126	388
11706	143PK	K. quasipneumoniae subsp. similipneumoniae		0	2019		Thailand	Animal	Pig	Stool			Norwegian Veterinary Institute, Norway								96.04	202	8	0	1267262	391888	392493	Reverse	7.78e-126	388
11708	148PK	K. quasipneumoniae subsp. quasipneumoniae		0	2019		Thailand	Animal	Pig	Stool			Norwegian Veterinary Institute, Norway								96.04	202	8	0	1267359	194649	195254	Forward	8.28e-126	388
11709	16CK	K. quasipneumoniae subsp. quasipneumoniae		2	2019		Thailand	Human	Human	Stool			Norwegian Veterinary Institute, Norway								96.04	202	8	0	1267393	352748	353353	Forward	7.93e-126	388
11711	17CK	K. pneumoniae		0	2019		Thailand	Human	Human	Stool			Norwegian Veterinary Institute, Norway								96.04	202	8	0	1267785	104321	104926	Reverse	8.5e-126	388
11713	18CK	K. quasipneumoniae subsp. similipneumoniae		0	2019		Thailand	Human	Human	Stool			Norwegian Veterinary Institute, Norway								96.04	202	8	0	1267911	154970	155575	Forward	8.17e-126	388
11715	20PK	K. quasipneumoniae subsp. quasipneumoniae		0	2019		Thailand	Animal	Pig	Stool			Norwegian Veterinary Institute, Norway								96.04	202	8	0	1268110	358569	359174	Reverse	8.39e-126	388
11716	20UK	K. quasipneumoniae subsp. quasipneumoniae		2	2019		Thailand	Human	Human	Stool			Norwegian Veterinary Institute, Norway								96.04	202	8	0	1268117	106214	106819	Forward	7.75e-126	388
11717	20UP1	K. pneumoniae		0	2019		Thailand	Human	Human	Stool			Norwegian Veterinary Institute, Norway								96.04	202	8	0	1268167	124020	124625	Reverse	8.32e-126	388
11718	21PK	K. quasipneumoniae subsp. similipneumoniae		2	2019		Thailand	Animal	Pig	Stool			Norwegian Veterinary Institute, Norway								96.04	202	8	0	1268203	378121	378726	Forward	7.65e-126	388
11723	25PK	K. quasipneumoniae subsp. quasipneumoniae		0	2019		Thailand	Animal	Pig	Stool			Norwegian Veterinary Institute, Norway								96.04	202	8	0	1268499	6989	7594	Reverse	8.1e-126	388
11725	26UK	K. quasipneumoniae subsp. similipneumoniae		2	2019		Thailand	Human	Human	Stool			Norwegian Veterinary Institute, Norway								96.04	202	8	0	1268627	195179	195784	Forward	7.71e-126	388
11726	33PK	K. quasipneumoniae subsp. quasipneumoniae		2	2019		Thailand	Animal	Pig	Stool			Norwegian Veterinary Institute, Norway								96.04	202	8	0	1268654	406179	406784	Forward	7.84e-126	388
11730	39CK	K. quasipneumoniae subsp. similipneumoniae		0	2019		Thailand	Human	Human	Stool			Norwegian Veterinary Institute, Norway								96.04	202	8	0	1268993	104389	104994	Reverse	8.12e-126	388
11732	40UK	K. pneumoniae		0	2019		Thailand	Human	Human	Stool			Norwegian Veterinary Institute, Norway								96.04	202	8	0	1269121	51291	51896	Forward	8.25e-126	388
11733	41UK	K. pneumoniae		0	2019		Thailand	Human	Human	Stool			Norwegian Veterinary Institute, Norway								96.04	202	8	0	1269143	80671	81276	Forward	7.86e-126	388
11734	42CK	K. pneumoniae		0	2019		Thailand	Human	Human	Stool			Norwegian Veterinary Institute, Norway								96.04	202	8	0	1269268	362963	363568	Reverse	8.49e-126	388
11735	42PK	K. quasipneumoniae subsp. quasipneumoniae		2	2019		Thailand	Animal	Pig	Stool			Norwegian Veterinary Institute, Norway								96.04	202	8	0	1269351	231972	232577	Forward	7.9e-126	388
11740	49PK	K. quasipneumoniae subsp. quasipneumoniae		0	2019		Thailand	Animal	Pig	Stool			Norwegian Veterinary Institute, Norway								96.04	202	8	0	1269619	375234	375839	Reverse	8.14e-126	388
11742	51CK	K. pneumoniae		0	2019		Thailand	Human	Human	Stool			Norwegian Veterinary Institute, Norway								96.04	202	8	0	1269690	255352	255957	Reverse	7.94e-126	388
11743	51PK	K. pneumoniae		0	2019		Thailand	Animal	Pig	Stool			Norwegian Veterinary Institute, Norway								96.04	202	8	0	1269751	77068	77673	Reverse	7.92e-126	388
11744	52CK	K. quasipneumoniae subsp. similipneumoniae		0	2019		Thailand	Human	Human	Stool			Norwegian Veterinary Institute, Norway								96.04	202	8	0	1269795	104494	105099	Reverse	7.99e-126	388
11745	52PK	K. quasipneumoniae subsp. quasipneumoniae		0	2019		Thailand	Animal	Pig	Stool			Norwegian Veterinary Institute, Norway								96.04	202	8	0	1269851	6579	7184	Reverse	7.93e-126	388
11746	55CK	K. pneumoniae		0	2019		Thailand	Human	Human	Stool			Norwegian Veterinary Institute, Norway								96.04	202	8	0	1269928	64762	65367	Forward	8.16e-126	388
11747	55PK	K. quasipneumoniae subsp. quasipneumoniae		0	2019		Thailand	Animal	Pig	Stool			Norwegian Veterinary Institute, Norway								96.04	202	8	0	1269985	381604	382209	Forward	8.37e-126	388
11748	55UK	K. pneumoniae		0	2019		Thailand	Human	Human	Stool			Norwegian Veterinary Institute, Norway								96.04	202	8	0	1270029	73059	73664	Forward	8.3e-126	388
11749	57PK	K. quasipneumoniae subsp. quasipneumoniae		0	2019		Thailand	Animal	Pig	Stool			Norwegian Veterinary Institute, Norway								96.04	202	8	0	1270106	406996	407601	Reverse	8.25e-126	388
11751	58PK	K. quasipneumoniae subsp. quasipneumoniae		2	2019		Thailand	Animal	Pig	Stool			Norwegian Veterinary Institute, Norway								96.04	202	8	0	1270250	364528	365133	Forward	7.81e-126	388
11752	58UK	K. quasipneumoniae subsp. similipneumoniae		2	2019		Thailand	Human	Human	Stool			Norwegian Veterinary Institute, Norway								96.04	202	8	0	1270265	389862	390467	Forward	7.72e-126	388
11753	5PK	K. pneumoniae		0	2019		Thailand	Animal	Pig	Stool			Norwegian Veterinary Institute, Norway								96.04	202	8	0	1270289	104308	104913	Reverse	7.78e-126	388
11758	70CK	K. quasipneumoniae subsp. similipneumoniae		0	2019		Thailand	Human	Human	Stool			Norwegian Veterinary Institute, Norway								96.04	202	8	0	1270719	398145	398750	Reverse	7.86e-126	388
11759	70PK	K. quasipneumoniae subsp. quasipneumoniae		0	2019		Thailand	Animal	Pig	Stool			Norwegian Veterinary Institute, Norway								96.04	202	8	0	1270747	345681	346286	Forward	8.17e-126	388
11760	77CK	K. pneumoniae		0	2019		Thailand	Human	Human	Stool			Norwegian Veterinary Institute, Norway								96.04	202	8	0	1270772	372323	372928	Forward	7.64e-126	388
11761	78PK	K. quasipneumoniae subsp. similipneumoniae		2	2019		Thailand	Animal	Pig	Stool			Norwegian Veterinary Institute, Norway								96.04	202	8	0	1270803	397682	398287	Forward	7.72e-126	388
11763	81PK	K. quasipneumoniae subsp. quasipneumoniae		0	2019		Thailand	Animal	Pig	Stool			Norwegian Veterinary Institute, Norway								96.04	202	8	0	1270935	109528	110133	Forward	8.33e-126	388
11764	84PK	K. pneumoniae		0	2019		Thailand	Animal	Pig	Stool			Norwegian Veterinary Institute, Norway								96.04	202	8	0	1271021	36734	37339	Forward	8.09e-126	388
11765	85CK	K. quasipneumoniae subsp. similipneumoniae		2	2019		Thailand	Human	Human	Stool			Norwegian Veterinary Institute, Norway								96.04	202	8	0	1271050	104795	105400	Reverse	7.65e-126	388
11766	85UK	K. quasipneumoniae subsp. quasipneumoniae		0	2019		Thailand	Human	Human	Stool			Norwegian Veterinary Institute, Norway								96.04	202	8	0	1271083	370825	371430	Forward	8.3e-126	388
11767	86PK	K. quasipneumoniae subsp. similipneumoniae		2	2019		Thailand	Animal	Pig	Stool			Norwegian Veterinary Institute, Norway								96.04	202	8	0	1271116	391922	392527	Forward	7.71e-126	388
11768	87UP1	K. quasipneumoniae subsp. quasipneumoniae		2	2019		Thailand	Human	Human	Stool			Norwegian Veterinary Institute, Norway								96.04	202	8	0	1271146	340706	341311	Reverse	7.77e-126	388
11770	89UK	K. quasipneumoniae subsp. similipneumoniae		0	2019		Thailand	Human	Human	Stool			Norwegian Veterinary Institute, Norway								96.04	202	8	0	1271241	104401	105006	Reverse	7.95e-126	388
11773	90UK	K. pneumoniae		0	2019		Thailand	Human	Human	Stool			Norwegian Veterinary Institute, Norway								96.04	202	8	0	1271383	390213	390818	Forward	8.27e-126	388
11774	95UK	K. quasipneumoniae subsp. similipneumoniae		2	2019		Thailand	Human	Human	Stool			Norwegian Veterinary Institute, Norway								96.04	202	8	0	1271430	83162	83767	Forward	7.99e-126	388
11775	96CP2	K. quasipneumoniae subsp. similipneumoniae		0	2019		Thailand	Human	Human	Stool			Norwegian Veterinary Institute, Norway								96.04	202	8	0	1271475	281370	281975	Reverse	8.16e-126	388
11777	99CK	K. quasipneumoniae subsp. similipneumoniae		0	2019		Thailand	Human	Human	Stool			Norwegian Veterinary Institute, Norway								96.04	202	8	0	1271564	338949	339554	Reverse	8.49e-126	388
11809	ACC6421A4	K. pneumoniae		0	2019	Stockholm	Sweden	Unknown	Host	Hospital									Novel		96.04	202	8	0	1274643	104304	104909	Reverse	8.27e-126	388
11811	26425	K. pneumoniae		0	2011		France		dog		urine										96.04	202	8	0	1275505	207414	208019	Reverse	8.33e-126	388
11812	27064	K. pneumoniae		0	2011		France		dog		urine										96.04	202	8	0	1275634	76548	77153	Forward	8.2e-126	388
11813	29130	K. pneumoniae		0	2011		France		cat		urine										96.04	202	8	0	1275691	207414	208019	Reverse	7.84e-126	388
11814	32558	K. pneumoniae		0	2012		France		cat		urine										96.04	202	8	0	1275746	76548	77153	Forward	8.2e-126	388
11815	32572	K. pneumoniae		0	2012		France		cat		urine										96.04	202	8	0	1275808	207414	208019	Reverse	7.84e-126	388
11816	32803	K. pneumoniae		0	2012		France		dog		liquide sinovial										96.04	202	8	0	1275890	207412	208017	Reverse	8.29e-126	388
11818	32804	K. pneumoniae		0	2012		France		cat		urine										96.04	202	8	0	1276034	76548	77153	Forward	8.08e-126	388
11821	33747	K. pneumoniae		0	2012		France		dog		urine										96.04	202	8	0	1276323	342144	342749	Reverse	8.46e-126	388
11822	34143	K. pneumoniae		0	2013		France		cat		urine										96.04	202	8	0	1276388	76548	77153	Forward	8.17e-126	388
11823	35812	K. pneumoniae		0	2013		France		dog		peritoine										96.04	202	8	0	1276491	76548	77153	Forward	8.45e-126	388
11830	38209	K. pneumoniae		0	2014		France		cat		urine										96.04	202	8	0	1277188	73540	74145	Forward	8.22e-126	388
11831	38612	K. pneumoniae		0	2014		France		cat		urine										96.04	202	8	0	1277279	76867	77472	Forward	8.54e-126	388
11834	38984	K. pneumoniae		0	2014		France		bovine		lait										96.04	202	8	0	1277541	72917	73522	Forward	7.8e-126	388
11838	39143	K. pneumoniae		0	2015		France		dog		urine										96.04	202	8	0	1277957	76548	77153	Forward	8.36e-126	388
11845	42470	K. pneumoniae		0	2015		France		dog		-										96.04	202	8	0	1280092	342094	342699	Reverse	8.44e-126	388
11846	42472	K. pneumoniae		0	2015		France		dog		urine										96.04	202	8	0	1280136	207414	208019	Reverse	8.43e-126	388
11847	42474	K. pneumoniae		0	2015		France		dog		urine										96.04	202	8	0	1280284	342143	342748	Reverse	8.41e-126	388
11848	42475	K. pneumoniae		0	2015		France		dog		estomac										96.04	202	8	0	1280366	341700	342305	Reverse	8.41e-126	388
11849	42477	K. pneumoniae		0	2015		France		bovine		lait										96.04	202	8	0	1280436	342144	342749	Reverse	8.87e-126	388
11852	42492	K. pneumoniae		0	2015		France		dog		urinaire et rénale										96.04	202	8	0	1280728	263	868	Forward	8.46e-126	388
11853	42982	K. pneumoniae		0	2015		France		dog		urinaire et rénale										96.04	202	8	0	1280798	426032	426637	Forward	8.41e-126	388
11854	43103	K. pneumoniae		0	2016		France		dog		urinaire et rénale										96.04	202	8	0	1280894	190445	191050	Reverse	8.31e-126	388
11862	45339	K. pneumoniae		0	2016		France		cat		urinaire et rénale										96.04	202	8	0	1281609	76547	77152	Forward	8.29e-126	388
11864	45341	K. pneumoniae		0	2016		France		dog		urinaire et rénale										96.04	202	8	0	1281855	154401	155006	Forward	8.08e-126	388
11867	45349	K. pneumoniae		0	2016		France		cat		urinaire et rénale										96.04	202	8	0	1282091	72836	73441	Forward	7.8e-126	388
11872	45355	K. pneumoniae		0	2016		France		cat		urine										96.04	202	8	0	1282528	72836	73441	Forward	7.8e-126	388
11873	46236	K. pneumoniae		0	2017		France		cat		urine										96.04	202	8	0	1282584	72788	73393	Forward	8.19e-126	388
11883	47693	K. pneumoniae		0	2017		France		dog		ecouvillon cutane										96.04	202	8	0	1283450	73336	73941	Forward	8.08e-126	388
11889	51599	K. pneumoniae		0	2018		France		dog		peau et muqueuse										96.04	202	8	0	1284036	76549	77154	Forward	8.24e-126	388
11896	51610	K. pneumoniae		0	2018		France		dog		peau et muqueuse										96.04	202	8	0	1284667	90030	90635	Reverse	8.5e-126	388
11897	51612	K. pneumoniae		0	2018		France		cat		urinaire										96.04	202	8	0	1284807	90030	90635	Reverse	8.5e-126	388
11901	51616	K. pneumoniae		0	2018		France		bird		NP										96.04	202	8	0	1285211	73540	74145	Forward	8.18e-126	388
11902	51617	K. pneumoniae		0	2018		France		dog		urinaire										96.04	202	8	0	1285343	6327	6932	Forward	8.31e-126	388
11908	51625	K. pneumoniae		0	2018		France		horse		péritonite										96.04	202	8	0	1285906	76548	77153	Forward	7.98e-126	388
11912	51718	K. pneumoniae		0	2018		France		bovine		digestive										96.04	202	8	0	1286278	76685	77290	Forward	8.33e-126	388
11919	49249	K. pneumoniae		0	2017		France		dog		otite										96.04	202	8	0	1286864	7243	7848	Reverse	8.56e-126	388
11921	49253	K. pneumoniae		0	2017		France		dog		respiratoire										96.04	202	8	0	1286987	357375	357980	Reverse	8.15e-126	388
12010	MVK-06F121	K. pneumoniae		0	2019		Denmark		environment	chicken meat			SSI								96.04	202	8	0	1293160	85541	86146	Reverse	7.81e-126	388
12016	MVK-06F133	K. pneumoniae		0	2019		Denmark		environment	chicken meat			SSI								96.04	202	8	0	1294344	85466	86071	Reverse	7.88e-126	388
12018	MVK-06F141	K. pneumoniae		0	2019		Denmark		environment	chicken meat			SSI								96.04	202	8	0	1294794	85496	86101	Reverse	7.87e-126	388
12019	MVK-06F143	K. pneumoniae		0	2019		Denmark		environment	chicken meat			SSI								96.04	202	8	0	1294840	226	831	Forward	7.73e-126	388
12021	MVK-06F147	K. pneumoniae		0	2019		Denmark		environment	chicken meat			SSI								96.04	202	8	0	1295459	85450	86055	Reverse	7.6e-126	388
12022	MVK-06F151	K. pneumoniae		0	2019		Denmark		environment	chicken meat			SSI								96.04	202	8	0	1295662	7225	7830	Reverse	7.62e-126	388
12028	MVK-06F163	K. pneumoniae		0	2019		Denmark		environment	chicken meat			SSI								96.04	202	8	0	1296713	85511	86116	Reverse	7.73e-126	388
12032	MVK-06F173	K. pneumoniae		0	2019		Denmark		environment	chicken meat			SSI								96.04	202	8	0	1297502	7265	7870	Reverse	7.63e-126	388
12043	MVK-05F561	K. quasipneumoniae subsp. similipneumoniae		0	2019		Austria		environment	chicken meat			AGES								96.04	202	8	0	1300439	194667	195272	Reverse	7.9e-126	388
12051	MVK-05F585	K. pneumoniae		0	2019		Austria		environment	chicken meat			AGES								96.04	202	8	0	1303530	366717	367322	Reverse	8.02e-126	388
12052	MVK-05F587	K. pneumoniae		0	2019		Austria		environment	chicken meat			AGES								96.04	202	8	0	1304104	73556	74161	Forward	8.4e-126	388
12054	MVK-05F591	K. pneumoniae		0	2019		Austria		environment	chicken meat			AGES								96.04	202	8	0	1304869	255392	255997	Reverse	8.01e-126	388
12056	MVK-05F595	K. pneumoniae		0	2019		Austria		environment	chicken meat			AGES								96.04	202	8	0	1305269	207430	208035	Reverse	8.54e-126	388
12064	MVK-04F009	K. pneumoniae		0	2019		France		environment	chicken meat			ANSES								96.04	202	8	0	1305958	72783	73388	Forward	8.02e-126	388
12065	MVK-04F010	K. pneumoniae		0	2019		France		environment	chicken meat			ANSES								96.04	202	8	0	1306015	72783	73388	Forward	8.02e-126	388
12066	MVK-04F011	K. pneumoniae		0	2019		France		environment	chicken meat			ANSES								96.04	202	8	0	1306063	380954	381559	Forward	7.82e-126	388
12067	MVK-04F012	K. pneumoniae		0	2019		France		environment	chicken meat			ANSES								96.04	202	8	0	1306119	364510	365115	Reverse	8.41e-126	388
12068	MVK-04F013	K. pneumoniae		0	2019		France		environment	chicken meat			ANSES								96.04	202	8	0	1306211	255236	255841	Reverse	7.89e-126	388
12070	MVK-04F015	K. pneumoniae		0	2019		France		environment	chicken meat			ANSES								96.04	202	8	0	1306367	73393	73998	Forward	7.85e-126	388
12071	MVK-04F016	K. pneumoniae		0	2019		France		environment	chicken meat			ANSES								96.04	202	8	0	1306424	72961	73566	Forward	7.89e-126	388
12072	MVK-04F017	K. pneumoniae		0	2019		France		environment	chicken meat			ANSES								96.04	202	8	0	1306492	347255	347860	Reverse	7.89e-126	388
12073	MVK-04F018	K. pneumoniae		0	2019		France		environment	chicken meat			ANSES								96.04	202	8	0	1306541	348867	349472	Reverse	7.75e-126	388
12074	MVK-04F019	K. pneumoniae		0	2019		France		environment	chicken meat			ANSES								96.04	202	8	0	1306565	122956	123561	Forward	7.92e-126	388
12075	MVK-04F020	K. pneumoniae		0	2019		France		environment	chicken meat			ANSES								96.04	202	8	0	1306599	31072	31677	Forward	8.07e-126	388
12076	MVK-04F021	K. pneumoniae		0	2019		France		environment	chicken meat			ANSES								96.04	202	8	0	1306677	346662	347267	Reverse	7.92e-126	388
12081	MVK-04F026	K. pneumoniae		0	2019		France		environment	chicken meat			ANSES								96.04	202	8	0	1307057	72311	72916	Forward	8.41e-126	388
12082	MVK-04F027	K. pneumoniae		0	2019		France		environment	chicken meat			ANSES								96.04	202	8	0	1307062	364509	365114	Reverse	7.73e-126	388
12090	MVK-04F036	K. pneumoniae		0	2019		Unknown		environment	salad			ANSES								96.04	202	8	0	1307556	347332	347937	Reverse	7.92e-126	388
12091	MVK-04F037	K. pneumoniae		0	2019		France		environment	salad			ANSES								96.04	202	8	0	1307608	51769	52374	Forward	8.18e-126	388
12094	MVK-04F040	K. pneumoniae		0	2019		France		environment	salad			ANSES								96.04	202	8	0	1307919	357376	357981	Reverse	8.18e-126	388
12102	MVK-04F048	K. pneumoniae		0	2019		France		environment	salad			ANSES								96.04	202	8	0	1308481	349010	349615	Reverse	7.75e-126	388
12104	MVK-04F050	K. pneumoniae		0	2019		France		environment	salad			ANSES								96.04	202	8	0	1308547	369359	369964	Reverse	7.8e-126	388
12105	MVK-04F051	K. pneumoniae		0	2019		France		environment	salad			ANSES								96.04	202	8	0	1308587	349005	349610	Reverse	7.68e-126	388
12106	MVK-04F052	K. pneumoniae		0	2019		France		environment	salad			ANSES								96.04	202	8	0	1308671	349494	350099	Reverse	7.68e-126	388
12113	ACC5498A6	K. quasipneumoniae subsp. similipneumoniae	Kp4	0	2019	Stockholm	Sweden	Unknown	Host	Unknown											96.04	202	8	0	1309027	20054	20659	Forward	8.66e-126	388
12120	2K	K. pneumoniae		0	2013	CDMX	Mexico	Human	Human	Blood	sepsis					K28	Full sequencing of CPS cluster				96.04	202	8	0	1309835	207271	207876	Reverse	8.23e-126	388
12123	173	K. quasipneumoniae subsp. similipneumoniae		2	2019		China	Animal	Animal	Unknown											96.04	202	8	0	1310721	104346	104951	Reverse	7.82e-126	388
12125	180	K. quasipneumoniae subsp. quasipneumoniae		2	2019		China	Animal	Animal	Unknown											96.04	202	8	0	1310926	103985	104590	Reverse	7.79e-126	388
12487	10	K. pneumoniae		0	2018		Thailand	Unknown	Host	Clinical											96.04	202	8	0	1432177	76514	77119	Forward	8.72e-126	388
12502	25	K. pneumoniae		0			Thailand	Unknown	Host	Clinical											96.04	202	8	0	1434288	104307	104912	Reverse	8.53e-126	388
12507	23	K. pneumoniae		0			Thailand	Unknown	Host	Clinical											96.04	202	8	0	1435304	76513	77118	Forward	8.56e-126	388
12516	PPBR2837-2_S47	K. pneumoniae		0	2016	Islamabad	Pakistan	Human	Human	Blood	sepsis										96.04	202	8	0	1437360	95165	95770	Reverse	8.7e-126	388
12520	CP43	K. pneumoniae		0	2019	Doha	Qatar	Human	Human	Unknown											96.04	202	8	0	1436701	73134	73739	Forward	8.09e-126	388
12521	CP62	K. pneumoniae		0	2019	Doha	Qatar	Human	Human	Unknown											96.04	202	8	0	1436964	368	973	Forward	1.23e-137	388
12522	PPBR7461-1_S25	K. pneumoniae		0	2017	Islamabad	Pakistan	Human	Human	Blood	sepsis										96.04	202	8	0	1437508	61	666	Forward	7.77e-128	388
12523	PPMR3251-1_S33	K. quasipneumoniae subsp. quasipneumoniae	Kp2	0	2016	Islamabad	Pakistan	Human	Human	Blood	sepsis										96.04	202	8	0	1437605	7039	7644	Reverse	8.6e-126	388
12524	PPMR329-2_S7	K. pneumoniae		100	2016	Islamabad	Pakistan	Human	Human	Blood	sepsis										96.04	202	8	0	1438076	15114	15719	Reverse	8.09e-126	388
12525	PPMR6812-3_S30	K. quasipneumoniae subsp. quasipneumoniae	Kp2		2017	Islamabad	Pakistan	Human	Human	Blood	sepsis										96.04	202	8	0	1438472	47427	48032	Forward	8.46e-126	388
12585	KMB-949	K. pneumoniae		0	2019	Bratislava	Slovakia	Human	Human	Unknown											96.04	202	8	0	1441951	76491	77096	Forward	8.43e-126	388
12602	MVK-11F264	K. pneumoniae		0	2019		Ireland		environmental	chicken meat			NUIG								96.04	202	8	0	1452950	74052	74657	Forward	7.95e-126	388
12614	MVK-11F265	K. pneumoniae		0	2019		Ireland		environmental	chicken meat			NUIG								96.04	202	8	0	1453014	333282	333887	Reverse	8.27e-126	388
12615	MVK-11F266	K. pneumoniae		0	2019		Ireland		environmental	chicken meat			NUIG								96.04	202	8	0	1453141	368258	368863	Reverse	8.15e-126	388
12617	MVK-11F269	K. pneumoniae		0	2019		Ireland		environmental	chicken meat			NUIG								96.04	202	8	0	1453323	74052	74657	Forward	7.95e-126	388
12618	MVK-11F270	K. pneumoniae		0	2019		Ireland		environmental	chicken meat			NUIG								96.04	202	8	0	1453437	74054	74659	Forward	7.95e-126	388
12619	MVK-11F271	K. pneumoniae		0	2019		Ireland		environmental	chicken meat			NUIG								96.04	202	8	0	1453507	397880	398485	Forward	8.38e-126	388
12623	MVK-11F276	K. pneumoniae		0	2019		Ireland		environmental	chicken meat			NUIG								96.04	202	8	0	1454038	371823	372428	Reverse	7.95e-126	388
12625	MVK-11F279	K. pneumoniae		0	2019		Ireland		environmental	chicken meat			NUIG								96.04	202	8	0	1454166	74048	74653	Forward	7.94e-126	388
12626	MVK-11F281	K. pneumoniae		0	2019		Ireland		environmental	chicken meat			NUIG								96.04	202	8	0	1454275	371817	372422	Reverse	7.95e-126	388
12630	MVK-09F1243	K. pneumoniae		0	2019		Italy		environment	Chicken Leg			IZSAM								96.04	202	8	0	1459465	72826	73431	Forward	7.68e-126	388
12631	MVK-09F1201	K. pneumoniae		0	2019		Italy		environment	Chicken Leg			IZSAM								96.04	202	8	0	1459592	51489	52094	Forward	7.83e-126	388
12636	MVK-09F1093	K. pneumoniae		0	2019		Italy		environment	Chicken Leg			IZSAM								96.04	202	8	0	1460170	72316	72921	Forward	8.18e-126	388
12640	MVK-09F1177	K. pneumoniae		0	2019		Italy		environment	Chicken Leg			IZSAM								96.04	202	8	0	1460623	86642	87247	Forward	8.01e-126	388
12643	MVK-09F642	K. quasipneumoniae subsp. quasipneumoniae		0	2019		Italy		environment	salad			IZSAM								96.04	202	8	0	1461249	228805	229410	Reverse	8.56e-126	388
12644	MVK-09F671	K. quasipneumoniae subsp. quasipneumoniae		2	2019		Italy		environment	salad			IZSAM								96.04	202	8	0	1461763	239386	239991	Reverse	7.93e-126	388
12645	MVK-09F916	K. quasipneumoniae subsp. quasipneumoniae		0	2019		Italy		environment	salad			IZSAM								96.04	202	8	0	1461902	247330	247935	Forward	8.38e-126	388
12655	kp_L01_575	K. pneumoniae	kp1	0	2018	NanChan	China	Human	Human	Hospital	others		none	aph(6)-Id；aadA1；aadA1；blaSHV-187；blaSHV-129；blaSHV-31；blaSHV-13；blaKPC-2；blaSHV-129；blaSHV-31；blaSHV-13；tet(A)；sul2；dfrA14；tet(A)；sul1；dfrA14	rmpA;vipA_tssB;mrkA;rcsA;tssF;wzt_1;glf;wbbM;wbbN;wzm_2;vipA_tssB;gnd	O1v1	Antiserum				96.04	202	8	0	1462138	345004	345609	Reverse	8.16e-126	388
12656	kp_L02_517	K. pneumoniae	kp1	0	2018	NanChan	China	Human	Human	Hospital	Urine		none	rmtC;blaSHV-27;blaNDM-1;fosA;blaSHV-12;blaSHV-172;blaSHV-155;floR;oqxB;oqxA;sul2;tet(A);blaTEM-209;blaTEM-141;fosA;sul1	rmpA;vipA_tssB;mrkA;rcsA;tssF	O4	Antiserum				96.04	202	8	0	1462176	358400	359005	Reverse	8.42e-126	388
12658	DMG1800022	K. quasipneumoniae subsp. similipneumoniae					Australia	Human	Human	Unknown											96.04	202	8	0	1462772	383929	384534	Reverse	8.36e-126	388
12668	155B	K. quasipneumoniae subsp. similipneumoniae	Kp4	0	2017	Hanoi	Vietnam	Human	Human	Faeces											96.04	202	8	0	1462941	374698	375303	Forward	8.35e-126	388
12670	V-15B	K. quasipneumoniae subsp. similipneumoniae	Kp4	0	2017	Hanoi	Vietnam	Human	Human	Faeces											96.04	202	8	0	1463210	385906	386511	Forward	8.59e-126	388
12688	B18175	K. pneumoniae		0	2018		Ireland	Environment	Environment	Seawater											96.04	202	8	0	1464756	423137	423742	Forward	8.57e-126	388
12692	B18221	K. pneumoniae		0	2018		Ireland	Environment	Environment	river water											96.04	202	8	0	1465446	236153	236758	Reverse	7.77e-126	388
12693	B18226	K. pneumoniae		0	2018		Ireland	Environment	Estuary	Unknown											96.04	202	8	0	1465598	173782	174387	Forward	8.43e-126	388
12694	B18231	K. pneumoniae		0	2018		Ireland	Environment	Estuary	Unknown											96.04	202	8	0	1465728	6498	7103	Forward	8.23e-126	388
12696	B18240	K. pneumoniae		0	2018		Ireland	Environment	Estuary	Unknown											96.04	202	8	0	1466028	342235	342840	Reverse	8.57e-126	388
12700	B19135B1	K. quasipneumoniae subsp. similipneumoniae		0	2019		Ireland	Environment	Environment	Lake											96.04	202	8	0	1466626	220893	221498	Reverse	8.25e-126	388
12708	B18080	K. pneumoniae		0	2018		Ireland	Environment	Environment	Seawater											96.04	202	8	0	1467423	322397	323002	Reverse	7.86e-126	388
12709	B18083	K. pneumoniae		0	2018		Ireland	Environment	Environment	Seawater											96.04	202	8	0	1467560	354987	355592	Reverse	8.45e-126	388
12712	B19293	K. pneumoniae		0	2019		Ireland	Environment	Environment	Seawater											96.04	202	8	0	1467889	74302	74907	Forward	8.81e-126	388
12713	SB6612	K. pneumoniae		0	2019	Nevers	France	Human	Human	Unknown											96.04	202	8	0	1464488	184422	185027	Reverse	8.16e-126	388
12717	CriePir321	K. pneumoniae		0	2020	Moscow	Russia	Human	Human	Unknown						KL1	Other				96.04	202	8	0	1468153	72948	73553	Forward	8.19e-126	388
12718	456S1	K. quasipneumoniae subsp. similipneumoniae		0	2019	HUNAN	China	Animal	Pig	Anal swab			SHVRI							WUUJ00000000	96.04	202	8	0	1468250	227	832	Forward	3.88e-138	388
12721	F149	K. pneumoniae		20	2017	Doha	Qatar	Human	Human	Unknown											96.04	202	8	0	1468677	76532	77137	Forward	1.66e-125	388
12734	F037	K. pneumoniae		0	2001		Australia	Animal	Notaden nichollsi	Unknown											96.04	202	8	0	1470641	354421	355026	Reverse	7.69e-126	388
12736	R331	K. pneumoniae		0	2001		Australia	Animal	Ctenotus dux	Unknown											96.04	202	8	0	1473442	85404	86009	Reverse	7.73e-126	388
12738	T424	K. pneumoniae		0	2001		Australia	Animal	Chlamydogobius eremius	Unknown											96.04	202	8	0	1473885	73084	73689	Forward	7.85e-126	388
12739	R567	K. pneumoniae			2001		Australia	Animal	Varanus brevicauda	Unknown											96.04	202	8	0	1473561	367437	368042	Reverse	7.87e-126	388
12740	F086	K. pneumoniae		0	2001		Australia	Animal	Notaden nichollsi	Unknown											96.04	202	8	0	1470710	73476	74081	Forward	7.83e-126	388
12741	F102	K. pneumoniae		0	2001		Australia	Animal	Notaden nichollsi	Unknown											96.04	202	8	0	1470847	73084	73689	Forward	7.91e-126	388
12743	B987	K. pneumoniae		0	2002		Australia	Animal	Malurus cyaneus	Unknown											96.04	202	8	0	1470193	533	1138	Forward	7.84e-126	388
12744	F138	K. quasipneumoniae subsp. similipneumoniae		2	2002		Australia	Animal	Uperoleia sp. Nov.	Unknown											96.04	202	8	0	1470993	11455	12060	Forward	7.53e-126	388
12745	F136	K. quasipneumoniae subsp. similipneumoniae		2	2002		Australia	Animal	Uperoleia sp. Nov.	Unknown											96.04	202	8	0	1470967	77851	78456	Forward	7.69e-126	388
12746	F150	K. quasipneumoniae subsp. similipneumoniae		2	2002		Australia	Animal	Uperoleia sp. Nov.	Unknown											96.04	202	8	0	1471176	6559	7164	Forward	7.52e-126	388
12747	F165	K. quasipneumoniae subsp. similipneumoniae		0	2002		Australia	Animal	Litoria pallida	Unknown											96.04	202	8	0	1471350	83085	83690	Forward	7.73e-126	388
12749	R725	K. quasipneumoniae subsp. quasipneumoniae		2	2002		Australia	Animal	Diplodactylus elderi	Unknown											96.04	202	8	0	1473624	104423	105028	Reverse	7.86e-126	388
12753	E349	K. quasipneumoniae subsp. quasipneumoniae		2	2003		Australia	Environment	Environment	Water											96.04	202	8	0	1470359	377321	377926	Reverse	7.81e-126	388
12754	E480	K. quasipneumoniae subsp. quasipneumoniae		2	2003		Australia	Environment	Environment	Soil samples		Soil samples									96.04	202	8	0	1470368	16532	17137	Forward	7.89e-126	388
12755	E515	K. quasipneumoniae subsp. similipneumoniae			2007		Australia	Environment	Environment	Soil samples		Soil samples									96.04	202	8	0	1470428	390773	391378	Forward	7.85e-126	388
12756	E517	K. quasipneumoniae subsp. similipneumoniae		0	2007		Australia	Environment	Environment	Soil samples		Soil samples									96.04	202	8	0	1470480	391939	392544	Forward	7.78e-126	388
12757	MISC767	K. quasipneumoniae subsp. similipneumoniae		0			Australia	Animal	Trichosurus caninus	Unknown											96.04	202	8	0	1473339	12213	12818	Reverse	7.42e-126	388
12760	MISC003	K. pneumoniae		0			Australia	Animal	Mus musculus	Unknown											96.04	202	8	0	1471524	72749	73354	Forward	7.6e-126	388
12761	MISC428	K. quasipneumoniae subsp. similipneumoniae		0			Australia	Animal	Trichosurus caninus	Unknown											96.04	202	8	0	1472331	77540	78145	Forward	7.81e-126	388
12762	MISC429	K. quasipneumoniae subsp. similipneumoniae		0			Australia	Animal	Trichosurus caninus	Unknown											96.04	202	8	0	1472481	11480	12085	Forward	7.64e-126	388
12765	MISC232	K. quasipneumoniae subsp. similipneumoniae		0			Australia	Animal	Trichosurus vulpecula	Unknown											96.04	202	8	0	1472117	8512	9117	Forward	7.88e-126	388
12766	MISC208	K. quasipneumoniae subsp. similipneumoniae		2			Australia	Animal	Parantechinus bilarni	Unknown											96.04	202	8	0	1471988	11307	11912	Reverse	7.45e-126	388
12767	MISC113	K. pneumoniae		0			Australia	Animal	Dasycercus cristicauda	Unknown											96.04	202	8	0	1471881	85386	85991	Reverse	7.93e-126	388
12769	MISC236	K. quasipneumoniae subsp. similipneumoniae		2			Australia	Animal	Dasyurus hallucatus	Unknown											96.04	202	8	0	1472179	11510	12115	Forward	7.51e-126	388
12771	MISC249	K. quasipneumoniae subsp. similipneumoniae		0			Australia	Animal	Dasyurus hallucatus	Unknown											96.04	202	8	0	1472199	358755	359360	Reverse	8.01e-126	388
12772	4313	K. quasipneumoniae subsp. similipneumoniae		0	2017		Germany	Human	Human	Unknown											96.04	202	8	0	1473968	255421	256026	Reverse	8.16e-126	388
12773	F36	K. quasipneumoniae subsp. quasipneumoniae		100	2015	Doha	Qatar	Human	Human	Unknown											96.04	202	8	0	1474713	886	1491	Reverse	1.32e-135	388
12781	SPARK_1002_C1	K. pneumoniae		0	2018	Pavia province	Italy	Human	Human	Bronchial			hospital_2								96.04	202	8	0	1475275	368341	368946	Reverse	8.55e-126	388
12786	SPARK_1009_C1	K. pneumoniae		0	2018	Pavia province	Italy	Human	Human	Faeces			hospital_4								96.04	202	8	0	1475591	409976	410581	Reverse	8.06e-126	388
12797	SPARK_102_C1	K. pneumoniae		0	2017	Pavia province	Italy	Environment	Animal	Cow bedding			farm_1								96.04	202	8	0	1476066	409651	410256	Reverse	8.03e-126	388
12798	SPARK_102_C2	K. pneumoniae		0	2017	Pavia province	Italy	Environment	Animal	Cow bedding			farm_1								96.04	202	8	0	1476095	409679	410284	Reverse	8.03e-126	388
12801	SPARK_1023_C1	K. pneumoniae		0	2018	Pavia province	Italy	Human	Human	Faeces			hospital_2								96.04	202	8	0	1476196	357671	358276	Reverse	8.44e-126	388
12802	SPARK_1024_C1	K. pneumoniae		0	2018	Pavia province	Italy	Human	Human	Faeces			hospital_4								96.04	202	8	0	1476272	11461	12066	Forward	8.2e-126	388
12808	SPARK_103_C1	K. pneumoniae		0	2017	Pavia province	Italy	Environment	Animal	Cow bedding			farm_1								96.04	202	8	0	1476515	397240	397845	Forward	8.63e-126	388
12818	SPARK_1045_C1	K. pneumoniae		0	2018	Pavia province	Italy	Human	Human	Urine			hospital_2								96.04	202	8	0	1476991	6908	7513	Reverse	8.28e-126	388
12820	SPARK_1047_C1	K. pneumoniae		0	2018	Pavia province	Italy	Human	Human	Urine			hospital_2								96.04	202	8	0	1477119	76713	77318	Forward	8.15e-126	388
12828	SPARK_1056_C1	K. pneumoniae		0	2018	Pavia province	Italy	Human	Human	Faeces			hospital_2								96.04	202	8	0	1477727	20544	21149	Forward	8.6e-126	388
12829	SPARK_1056_C2	K. pneumoniae		0	2018	Pavia province	Italy	Human	Human	Faeces			hospital_2								96.04	202	8	0	1477799	138897	139502	Forward	8.61e-126	388
12833	SPARK_106_C1	K. pneumoniae		0	2017	Pavia province	Italy	Animal	Cow	Faeces			farm_1								96.04	202	8	0	1477992	369353	369958	Reverse	8.28e-126	388
12836	SPARK_1063_C1	K. pneumoniae		0	2018	Pavia province	Italy	Human	Human	Faeces			hospital_3								96.04	202	8	0	1478174	368626	369231	Reverse	7.84e-126	388
12841	SPARK_1076_C1	K. pneumoniae		0	2018	Pavia province	Italy	Human	Human	Wound		Wound swab	hospital_1								96.04	202	8	0	1478359	373648	374253	Reverse	8.29e-126	388
12848	SPARK_1081_C1	K. pneumoniae		0	2018	Pavia province	Italy	Human	Human	Sputum			hospital_2								96.04	202	8	0	1478635	357671	358276	Reverse	8.45e-126	388
12849	SPARK_1082_C1	K. pneumoniae		0	2018	Pavia province	Italy	Human	Human	Urine			hospital_2								96.04	202	8	0	1478699	357722	358327	Reverse	8.24e-126	388
12853	SPARK_1087_C1	K. pneumoniae		0	2018	Pavia province	Italy	Human	Human	Faeces			hospital_4								96.04	202	8	0	1478830	369255	369860	Reverse	8.48e-126	388
12854	SPARK_109_C1	K. pneumoniae		0	2017	Pavia province	Italy	Environment	Environment	Water			farm_1								96.04	202	8	0	1478906	385910	386515	Reverse	8.18e-126	388
12862	SPARK_1099_C1	K. pneumoniae		0	2018	Pavia province	Italy	Human	Human	Urine			hospital_4								96.04	202	8	0	1479232	357671	358276	Reverse	8.14e-126	388
12866	SPARK_1100_C1	K. pneumoniae		0	2018	Pavia province	Italy	Human	Human	Urine			hospital_2								96.04	202	8	0	1479349	787736	788341	Reverse	8.37e-126	388
12867	SPARK_1100_C2	K. pneumoniae		0	2018	Pavia province	Italy	Human	Human	Urine			hospital_2								96.04	202	8	0	1479364	368302	368907	Reverse	8.37e-126	388
12868	SPARK_1101_C1	K. pneumoniae		0	2018	Pavia province	Italy	Human	Human	Urine			hospital_2								96.04	202	8	0	1479419	357671	358276	Reverse	7.96e-126	388
12871	SPARK_1104_C1	K. pneumoniae		0	2018	Pavia province	Italy	Human	Human	Urine			hospital_4								96.04	202	8	0	1479648	5585	6190	Reverse	8.03e-126	388
12877	SPARK_1109_C2	K. pneumoniae		0	2018	Pavia province	Italy	Animal	Cow	Rectal swab			farm_1								96.04	202	8	0	1479999	349043	349648	Reverse	8.38e-126	388
12879	SPARK_1111_C1	K. pneumoniae		0	2018	Pavia province	Italy	Animal	Cow	Rectal swab			farm_1								96.04	202	8	0	1480065	26903	27508	Reverse	8.51e-126	388
12880	SPARK_1112_C1	K. pneumoniae		0	2018	Pavia province	Italy	Animal	Cow	Rectal swab			farm_1								96.04	202	8	0	1480147	8295	8900	Reverse	8.5e-126	388
12882	SPARK_1114_C2	K. pneumoniae		0	2018	Pavia province	Italy	Animal	Cow	Rectal swab			farm_1								96.04	202	8	0	1480257	28982	29587	Reverse	8.51e-126	388
12883	SPARK_1115_C1	K. pneumoniae		0	2018	Pavia province	Italy	Animal	Cow	Rectal swab			farm_1								96.04	202	8	0	1480330	7172	7777	Reverse	8.5e-126	388
12884	SPARK_1115_C2	K. pneumoniae		0	2018	Pavia province	Italy	Animal	Cow	Rectal swab			farm_1								96.04	202	8	0	1480357	28982	29587	Reverse	8.51e-126	388
12887	SPARK_1118_C1	K. pneumoniae		0	2018	Pavia province	Italy	Animal	Cow	Rectal swab			farm_1								96.04	202	8	0	1480504	369301	369906	Reverse	8.61e-126	388
12890	SPARK_1119_C2	K. pneumoniae		0	2018	Pavia province	Italy	Animal	Cow	Rectal swab			farm_1								96.04	202	8	0	1480602	109150	109755	Reverse	8.22e-126	388
12891	SPARK_1120_C1	K. pneumoniae		0	2018	Pavia province	Italy	Animal	Cow	Rectal swab			farm_1								96.04	202	8	0	1480684	28982	29587	Reverse	8.52e-126	388
12893	SPARK_1122_C1	K. pneumoniae		0	2018	Pavia province	Italy	Animal	Cow	Rectal swab			farm_1								96.04	202	8	0	1480753	26903	27508	Reverse	8.51e-126	388
12895	SPARK_1125_C1	K. pneumoniae		0	2018	Pavia province	Italy	Animal	Cow	Rectal swab			farm_1								96.04	202	8	0	1480822	393072	393677	Forward	7.86e-126	388
12897	SPARK_1127_C1	K. pneumoniae		0	2018	Pavia province	Italy	Animal	Cow	Rectal swab			farm_1								96.04	202	8	0	1480888	369320	369925	Reverse	8.39e-126	388
12902	SPARK_1131_C1	K. pneumoniae		0	2018	Pavia province	Italy	Animal	Cow	Rectal swab			farm_1								96.04	202	8	0	1481084	369317	369922	Reverse	8.32e-126	388
12904	SPARK_1133_C1	K. pneumoniae		0	2018	Pavia province	Italy	Animal	Cow	Rectal swab			farm_1								96.04	202	8	0	1481154	369247	369852	Reverse	8.32e-126	388
12905	SPARK_1134_C1	K. pneumoniae		0	2018	Pavia province	Italy	Animal	Cow	Rectal swab			farm_1								96.04	202	8	0	1481197	7172	7777	Reverse	8.57e-126	388
12909	SPARK_1138_C2	K. pneumoniae		0	2018	Pavia province	Italy	Human	Human	Drainage		Drainage fluid	hospital_1								96.04	202	8	0	1481512	290016	290621	Reverse	8.41e-126	388
12916	SPARK_1145_C1	K. pneumoniae		0	2018	Pavia province	Italy	Human	Human	Bronchoalveolar lavage			hospital_1								96.04	202	8	0	1481873	357352	357957	Forward	7.95e-126	388
12923	SPARK_1151_C1	K. pneumoniae		0	2018	Pavia province	Italy	Human	Human	Urine			hospital_1								96.04	202	8	0	1482233	355059	355664	Reverse	8.17e-126	388
12927	SPARK_1154_C1	K. pneumoniae		0	2018	Pavia province	Italy	Human	Human	Blood			hospital_1								96.04	202	8	0	1482459	290040	290645	Reverse	8.14e-126	388
12929	SPARK_1156_C1	K. pneumoniae		0	2018	Pavia province	Italy	Human	Human	Urine			hospital_2								96.04	202	8	0	1482536	357734	358339	Reverse	8.45e-126	388
12930	SPARK_1157_C1	K. pneumoniae		0	2018	Pavia province	Italy	Human	Human	Urine			hospital_2								96.04	202	8	0	1482602	357448	358053	Reverse	8.45e-126	388
12931	SPARK_1158_C1	K. pneumoniae		0	2018	Pavia province	Italy	Human	Human	Urine			hospital_2								96.04	202	8	0	1482636	397216	397821	Reverse	8.3e-126	388
12937	SPARK_1163_C1	K. pneumoniae		0	2018	Pavia province	Italy	Human	Human	Urine			hospital_4								96.04	202	8	0	1482873	377583	378188	Reverse	8.21e-126	388
12940	SPARK_1165_C1	K. pneumoniae		0	2018	Pavia province	Italy	Human	Human	Faeces			hospital_1								96.04	202	8	0	1482976	373665	374270	Reverse	7.81e-126	388
12941	SPARK_1165_C2	K. pneumoniae		0	2018	Pavia province	Italy	Human	Human	Faeces			hospital_1								96.04	202	8	0	1483002	373662	374267	Reverse	7.81e-126	388
12952	SPARK_1180_C1	K. pneumoniae		0	2018	Pavia province	Italy	Human	Human	Faeces			hospital_2								96.04	202	8	0	1483506	401034	401639	Reverse	8.2e-126	388
12955	SPARK_1187_C1	K. pneumoniae		0	2018	Pavia province	Italy	Human	Human	Urine			hospital_2								96.04	202	8	0	1483573	368355	368960	Reverse	8.26e-126	388
12957	SPARK_1189_C1	K. pneumoniae		0	2018	Pavia province	Italy	Human	Human	Urine			hospital_2								96.04	202	8	0	1483666	72999	73604	Forward	7.94e-126	388
12958	SPARK_119_C1	K. pneumoniae		0	2017	Pavia province	Italy	Human	Human	Urine			hospital_1								96.04	202	8	0	1483713	369498	370103	Forward	8.1e-126	388
12959	SPARK_1190_C1	K. pneumoniae		0	2018	Pavia province	Italy	Human	Human	Urine			hospital_4								96.04	202	8	0	1483740	354700	355305	Reverse	7.89e-126	388
12960	SPARK_1191_C1	K. pneumoniae		0	2018	Pavia province	Italy	Human	Human	Urine			hospital_2								96.04	202	8	0	1483750	357635	358240	Reverse	8.22e-126	388
12963	SPARK_1197_C1	K. pneumoniae		0	2018	Pavia province	Italy	Human	Human	Intestinal		Rectal swab	hospital_1								96.04	202	8	0	1483879	72979	73584	Forward	8.2e-126	388
12969	SPARK_1208_C1	K. pneumoniae		0	2018	Pavia province	Italy	Human	Human	Faeces			hospital_1								96.04	202	8	0	1484228	669125	669730	Reverse	8.15e-126	388
12970	SPARK_1208_C2	K. pneumoniae		0	2018	Pavia province	Italy	Human	Human	Faeces			hospital_1								96.04	202	8	0	1484314	18397	19002	Reverse	8.01e-126	388
12978	SPARK_1213_C1	K. pneumoniae		0	2018	Pavia province	Italy	Human	Human	Blood			hospital_1								96.04	202	8	0	1484718	89676	90281	Forward	8.02e-126	388
13003	SPARK_1237_C1	K. pneumoniae		0	2018	Pavia province	Italy	Animal	Bull	Rectal swab			farm_4								96.04	202	8	0	1485691	115130	115735	Reverse	8.35e-126	388
13021	SPARK_1255_C1	K. pneumoniae		0	2018	Pavia province	Italy	Animal	Calf	Rectal swab			farm_4								96.04	202	8	0	1486259	115130	115735	Reverse	8.36e-126	388
13023	SPARK_1256_C1	K. pneumoniae		0	2018	Pavia province	Italy	Animal	Calf	Rectal swab			farm_4								96.04	202	8	0	1486321	115130	115735	Reverse	8.36e-126	388
13027	SPARK_1261_C1	K. pneumoniae		0	2018	Pavia province	Italy	Animal	Cow	Rectal swab			farm_4								96.04	202	8	0	1486478	115130	115735	Reverse	8.36e-126	388
13029	SPARK_1263_C2	K. pneumoniae		0	2018	Pavia province	Italy	Animal	Calf	Rectal swab			farm_4								96.04	202	8	0	1486561	115076	115681	Reverse	8.35e-126	388
13032	SPARK_1266_C1	K. pneumoniae		0	2018	Pavia province	Italy	Animal	Cow	Rectal swab			farm_4								96.04	202	8	0	1486642	115130	115735	Reverse	8.36e-126	388
13033	SPARK_1267_C1	K. pneumoniae		0	2018	Pavia province	Italy	Animal	Cow	Rectal swab			farm_4								96.04	202	8	0	1486704	115130	115735	Reverse	8.36e-126	388
13039	SPARK_1273_C1	K. pneumoniae		0	2018	Pavia province	Italy	Human	Human	Faeces			hospital_1								96.04	202	8	0	1486914	349047	349652	Reverse	7.59e-126	388
13055	SPARK_1294_C1	K. pneumoniae		0	2018	Pavia province	Italy	Human	Human	Faeces			hospital_1								96.04	202	8	0	1487860	346853	347458	Reverse	8.25e-126	388
13059	SPARK_1298_C1	K. pneumoniae		0	2018	Pavia province	Italy	Human	Human	Urine			hospital_1								96.04	202	8	0	1488070	11415	12020	Forward	8.2e-126	388
13065	SPARK_1303_C1	K. pneumoniae		0	2018	Pavia province	Italy	Human	Human	Blood			hospital_1								96.04	202	8	0	1488403	8648	9253	Forward	8.24e-126	388
13066	SPARK_1304_C1	K. pneumoniae		0	2018	Pavia province	Italy	Human	Human	Bronchoalveolar lavage			hospital_1								96.04	202	8	0	1488473	337678	338283	Forward	8.2e-126	388
13087	SPARK_1325_C1	K. pneumoniae		0	2018	Pavia province	Italy	Human	Human	Urine			hospital_4								96.04	202	8	0	1489605	370970	371575	Reverse	8.27e-126	388
13090	SPARK_1329_C1	K. pneumoniae		0	2018	Pavia province	Italy	Human	Human	Faeces			hospital_1								96.04	202	8	0	1489829	4262	4867	Forward	8.4e-126	388
13103	SPARK_134_C1	K. pneumoniae		0	2017	Pavia province	Italy	Human	Human	Sputum			hospital_1								96.04	202	8	0	1490616	369058	369663	Reverse	8.21e-126	388
13114	SPARK_1350_C1	K. pneumoniae		0	2018	Pavia province	Italy	Animal	Cow	Rectal swab			farm_1								96.04	202	8	0	1491654	114209	114814	Reverse	8.38e-126	388
13117	SPARK_1354_C1	K. pneumoniae		0	2018	Pavia province	Italy	Animal	Cow	Rectal swab			farm_1								96.04	202	8	0	1492031	350413	351018	Forward	8.37e-126	388
13118	SPARK_1355_C1	K. pneumoniae		0	2018	Pavia province	Italy	Animal	Cow	Rectal swab			farm_1								96.04	202	8	0	1492234	369314	369919	Reverse	8.42e-126	388
13119	SPARK_1356_C1	K. pneumoniae		0	2018	Pavia province	Italy	Animal	Cow	Rectal swab			farm_1								96.04	202	8	0	1492348	368296	368901	Reverse	8.07e-126	388
13120	SPARK_1357_C1	K. pneumoniae		0	2018	Pavia province	Italy	Animal	Cow	Rectal swab			farm_1								96.04	202	8	0	1492399	368296	368901	Reverse	8.06e-126	388
13121	SPARK_1359_C1	K. pneumoniae		0	2018	Pavia province	Italy	Animal	Cow	Rectal swab			farm_1								96.04	202	8	0	1492492	369359	369964	Reverse	8.37e-126	388
13123	SPARK_1360_C1	K. pneumoniae		0	2018	Pavia province	Italy	Animal	Cow	Rectal swab			farm_1								96.04	202	8	0	1492586	365397	366002	Reverse	8.38e-126	388
13124	SPARK_1361_C1	K. pneumoniae		0	2018	Pavia province	Italy	Animal	Cow	Rectal swab			farm_1								96.04	202	8	0	1492698	365397	366002	Reverse	8.39e-126	388
13125	SPARK_1362_C1	K. pneumoniae		0	2018	Pavia province	Italy	Animal	Cow	Rectal swab			farm_1								96.04	202	8	0	1492893	392839	393444	Forward	8.35e-126	388
13127	SPARK_1364_C1	K. pneumoniae		0	2018	Pavia province	Italy	Animal	Cow	Rectal swab			farm_1								96.04	202	8	0	1493003	369308	369913	Reverse	8.37e-126	388
13128	SPARK_1365_C1	K. pneumoniae		0	2018	Pavia province	Italy	Animal	Cow	Rectal swab			farm_1								96.04	202	8	0	1493067	352196	352801	Reverse	8.37e-126	388
13129	SPARK_1366_C1	K. pneumoniae		0	2018	Pavia province	Italy	Animal	Cow	Rectal swab			farm_1								96.04	202	8	0	1493182	369314	369919	Reverse	8.36e-126	388
13130	SPARK_1367_C1	K. pneumoniae		0	2018	Pavia province	Italy	Animal	Cow	Rectal swab			farm_1								96.04	202	8	0	1493290	369567	370172	Reverse	8.37e-126	388
13133	SPARK_137_C1	K. pneumoniae		0	2017	Pavia province	Italy	Human	Human	Sputum			hospital_1								96.04	202	8	0	1493503	74155	74760	Forward	8.42e-126	388
13134	SPARK_1370_C1	K. pneumoniae		0	2018	Pavia province	Italy	Animal	Cow	Rectal swab			farm_1								96.04	202	8	0	1493583	350389	350994	Forward	8.32e-126	388
13137	SPARK_1376_C1	K. pneumoniae		0	2018	Pavia province	Italy	Animal	Cow	Rectal swab			farm_1								96.04	202	8	0	1493902	74139	74744	Forward	8.31e-126	388
13142	SPARK_1383_C1	K. pneumoniae		0	2018	Pavia province	Italy	Human	Human	Blood			hospital_1								96.04	202	8	0	1494228	1298	1903	Forward	8.5e-126	388
13148	SPARK_139_C1	K. pneumoniae		0	2017	Pavia province	Italy	Human	Human	Urine			hospital_1								96.04	202	8	0	1494721	72920	73525	Forward	8.21e-126	388
13156	SPARK_1399_C1	K. pneumoniae		0	2018	Pavia province	Italy	Human	Human	Urine			hospital_2								96.04	202	8	0	1495343	96	701	Forward	7.93e-126	388
13159	SPARK_1401_C1	K. pneumoniae		0	2018	Pavia province	Italy	Human	Human	Urine			hospital_4								96.04	202	8	0	1495611	357671	358276	Reverse	8.48e-126	388
13160	SPARK_1402_C1	K. pneumoniae		0	2018	Pavia province	Italy	Human	Human	Urine			hospital_2								96.04	202	8	0	1495668	368302	368907	Reverse	8.38e-126	388
13162	SPARK_1404_C1	K. pneumoniae		0	2018	Pavia province	Italy	Human	Human	Urine			hospital_1								96.04	202	8	0	1495898	363572	364177	Reverse	8.13e-126	388
13163	SPARK_1405_C1	K. pneumoniae		0	2018	Pavia province	Italy	Human	Human	Faeces											96.04	202	8	0	1495983	308859	309464	Reverse	8.37e-126	388
13164	SPARK_1417_C1	K. pneumoniae		0	2018	Pavia province	Italy	Human	Human	Faeces			hospital_1								96.04	202	8	0	1496055	367329	367934	Reverse	8.24e-126	388
13165	SPARK_142_C1	K. pneumoniae		0	2017	Pavia province	Italy	Human	Human	Faeces			hospital_1								96.04	202	8	0	1496089	349094	349699	Reverse	7.65e-126	388
13166	SPARK_142_C2	K. pneumoniae		0	2017	Pavia province	Italy	Human	Human	Faeces			hospital_1								96.04	202	8	0	1496112	345444	346049	Reverse	8.17e-126	388
13172	SPARK_1424_C1	K. pneumoniae		0	2018	Pavia province	Italy	Human	Human	Faeces			hospital_1								96.04	202	8	0	1496940	2710	3315	Reverse	4.08e-126	388
13173	SPARK_1424_C2	K. pneumoniae		0	2018	Pavia province	Italy	Human	Human	Faeces			hospital_1								96.04	202	8	0	1497003	395638	396243	Reverse	7.99e-126	388
13174	SPARK_1425_C1	K. pneumoniae		0	2018	Pavia province	Italy	Human	Human	Faeces			hospital_1								96.04	202	8	0	1497131	275	880	Reverse	2.52e-137	388
13181	SPARK_1431_C1	K. pneumoniae		0	2018	Pavia province	Italy	Human	Human	Intestinal		Rectal swab	hospital_1								96.04	202	8	0	1497708	388246	388851	Forward	8.37e-126	388
13182	SPARK_1433_C1	K. pneumoniae		0	2018	Pavia province	Italy	Human	Human	Intestinal		Rectal swab	hospital_1								96.04	202	8	0	1497740	30944	31549	Forward	8.1e-126	388
13184	SPARK_1435_C1	K. pneumoniae		0	2018	Pavia province	Italy	Animal	Cow	Faeces			farm_23								96.04	202	8	0	1497857	190311	190916	Reverse	7.85e-126	388
13185	SPARK_1437_C1	K. pneumoniae		0	2018	Pavia province	Italy	Human	Human	Faeces			hospital_4								96.04	202	8	0	1497915	357671	358276	Reverse	8.46e-126	388
13186	SPARK_1438_C1	K. pneumoniae		0	2018	Pavia province	Italy	Human	Human	Faeces			hospital_4								96.04	202	8	0	1497941	357590	358195	Reverse	8.45e-126	388
13187	SPARK_1438_C2	K. pneumoniae		0	2018	Pavia province	Italy	Human	Human	Faeces			hospital_4								96.04	202	8	0	1498022	357727	358332	Reverse	8.46e-126	388
13192	SPARK_1446_C1	K. pneumoniae		0	2018	Pavia province	Italy	Animal	Cow	Rectal swab			farm_2								96.04	202	8	0	1498352	403815	404420	Reverse	8.07e-126	388
13197	SPARK_1456_C1	K. pneumoniae		0	2018	Pavia province	Italy	Human	Human	Blood			hospital_1								96.04	202	8	0	1498651	30932	31537	Forward	8.03e-126	388
13198	SPARK_1457_C1	K. pneumoniae		0	2018	Pavia province	Italy	Human	Human	Urine			hospital_2								96.04	202	8	0	1498684	230341	230946	Forward	8.38e-126	388
13207	SPARK_1469_C1	K. pneumoniae		0	2018	Pavia province	Italy	Human	Human	Blood			hospital_1								96.04	202	8	0	1499212	342116	342721	Reverse	8.54e-126	388
13216	SPARK_1480_C1	K. pneumoniae		0	2018	Pavia province	Italy	Environment	Environment	Water			Pavia_province_20								96.04	202	8	0	1499700	356853	357458	Reverse	8.28e-126	388
13220	SPARK_1485_C2	K. pneumoniae		0	2018	Pavia province	Italy	Environment	Environment	Water			Pavia_province_6								96.04	202	8	0	1499871	372211	372816	Reverse	8.36e-126	388
13222	SPARK_1488_C1	K. pneumoniae		0	2018	Pavia province	Italy	Environment	Environment	Water			Pavia_province_16								96.04	202	8	0	1500028	349044	349649	Reverse	8.06e-126	388
13223	SPARK_149_C1	K. pneumoniae		0	2017	Pavia province	Italy	Human	Human	Faeces			hospital_1								96.04	202	8	0	1500032	5877	6482	Reverse	7.76e-126	388
13232	SPARK_1514_C1	K. pneumoniae		0	2018	Pavia province	Italy	Human	Human	Faeces			hospital_2								96.04	202	8	0	1500660	105438	106043	Forward	8.04e-126	388
13233	SPARK_1519_C1	K. pneumoniae		0	2017	Pavia province	Italy	Animal	Dog	thoracic_effusion			farm_15								96.04	202	8	0	1500730	208617	209222	Reverse	8.29e-126	388
13235	SPARK_1521_C1	K. pneumoniae		0	2017	Pavia province	Italy	Animal	Dog	Urine			farm_24								96.04	202	8	0	1500929	76841	77446	Forward	8.25e-126	388
13236	SPARK_1522_C1	K. pneumoniae		0	2017	Pavia province	Italy	Animal	Dog	Urine			farm_15								96.04	202	8	0	1500999	85998	86603	Forward	7.77e-126	388
13238	SPARK_1524_C1	K. pneumoniae		0	2018	Pavia province	Italy	Animal	Dog	Urine			farm_24								96.04	202	8	0	1501154	76782	77387	Forward	8.25e-126	388
13239	SPARK_1528_C1	K. pneumoniae		0	2018	Pavia province	Italy	Human	Human	Urine			hospital_2								96.04	202	8	0	1501177	20478	21083	Forward	8.61e-126	388
13242	SPARK_1530_C1	K. pneumoniae		0	2018	Pavia province	Italy	Human	Human	Urine			hospital_2								96.04	202	8	0	1501356	345082	345687	Reverse	8.13e-126	388
13244	SPARK_1535_C1	K. pneumoniae		0	2018	Pavia province	Italy	Animal	Dog	Rectal swab			farm_15								96.04	202	8	0	1501505	358650	359255	Reverse	8.37e-126	388
13248	SPARK_1547_C1	K. pneumoniae		0	2018	Pavia province	Italy	Human	Human	Urine			hospital_1								96.04	202	8	0	1501853	121716	122321	Forward	8.19e-126	388
13253	SPARK_1562_C2	K. pneumoniae		0	2018	Pavia province	Italy	Environment	Environment	Water			Pavia_province_30								96.04	202	8	0	1502511	372975	373580	Reverse	8.38e-126	388
13260	SPARK_1574_C1	K. pneumoniae		0	2018	Pavia province	Italy	Human	Human	Bronchoalveolar lavage			hospital_1								96.04	202	8	0	1502864	355767	356372	Reverse	8.25e-126	388
13261	SPARK_1576_C1	K. pneumoniae		0	2018	Pavia province	Italy	Human	Human	Urine			hospital_1								96.04	202	8	0	1502933	73028	73633	Forward	8.1e-126	388
13265	SPARK_1580_C1	K. pneumoniae		0	2018	Pavia province	Italy	Animal	Cow	Rectal swab			farm_8								96.04	202	8	0	1503054	369315	369920	Reverse	8.36e-126	388
13279	SPARK_1594_C2	K. pneumoniae		0	2018	Pavia province	Italy	Animal	hen	Rectal swab			farm_8								96.04	202	8	0	1503553	369327	369932	Reverse	8.36e-126	388
13280	SPARK_1596_C1	K. pneumoniae		0	2018	Pavia province	Italy	Human	Human	Blood			hospital_2								96.04	202	8	0	1503583	168305	168910	Forward	8.74e-126	388
13286	SPARK_1607_C1	K. pneumoniae		0	2018	Pavia province	Italy	Human	Human	Urine			hospital_2								96.04	202	8	0	1503839	20505	21110	Forward	8.32e-126	388
13292	SPARK_1618_C1	K. pneumoniae		0	2018	Pavia province	Italy	Environment	Environment	Water			farm_24								96.04	202	8	0	1504173	188705	189310	Reverse	8.13e-126	388
13293	SPARK_1624_C2	K. pneumoniae		0	2018	Pavia province	Italy	Environment	Environment	Water			Pavia_province_48								96.04	202	8	0	1504224	372580	373185	Reverse	7.86e-126	388
13299	SPARK_1636_C2	K. pneumoniae		0	2018	Pavia province	Italy	Human	Human	Faeces			hospital_1								96.04	202	8	0	1504503	50863	51468	Forward	8.32e-126	388
13300	SPARK_1637_C1	K. pneumoniae		0	2018	Pavia province	Italy	Human	Human	Faeces			hospital_1								96.04	202	8	0	1504573	401035	401640	Reverse	8.4e-126	388
13302	SPARK_1638_C2	K. pneumoniae		0	2018	Pavia province	Italy	Human	Human	Faeces			hospital_1								96.04	202	8	0	1504711	73090	73695	Forward	7.77e-126	388
13303	SPARK_164_C1	K. pneumoniae		0	2017	Pavia province	Italy	Human	Human	Intestinal		Rectal swab	hospital_1								96.04	202	8	0	1504743	367668	368273	Reverse	8.22e-126	388
13305	SPARK_1641_C1	K. pneumoniae		0	2018	Pavia province	Italy	Human	Human	Faeces			hospital_1								96.04	202	8	0	1504948	5585	6190	Reverse	7.96e-126	388
13307	SPARK_1643_C1	K. pneumoniae		0	2018	Pavia province	Italy	Human	Human	Faeces			hospital_1								96.04	202	8	0	1505091	439	1044	Forward	7.97e-126	388
13308	SPARK_1643_C2	K. pneumoniae		0	2018	Pavia province	Italy	Human	Human	Faeces			hospital_1								96.04	202	8	0	1505283	362390	362995	Reverse	8.48e-126	388
13313	SPARK_1654_C1	K. pneumoniae		0	2018	Pavia province	Italy	Human	Human	Blood			hospital_1								96.04	202	8	0	1505480	72963	73568	Forward	8.1e-126	388
13314	SPARK_1655_C1	K. pneumoniae		0	2018	Pavia province	Italy	Human	Human	Blood			hospital_1								96.04	202	8	0	1505483	357022	357627	Forward	7.94e-126	388
13315	SPARK_1657_C1	K. pneumoniae		0	2018	Pavia province	Italy	Animal	Cow	Rectal swab			farm_1								96.04	202	8	0	1505514	111644	112249	Forward	7.93e-126	388
13318	SPARK_1661_C1	K. pneumoniae		0	2018	Pavia province	Italy	Animal	Cow	Rectal swab			farm_1								96.04	202	8	0	1505633	793982	794587	Forward	8.3e-126	388
13321	SPARK_1665_C1	K. pneumoniae		0	2018	Pavia province	Italy	Animal	Cow	Rectal swab			farm_1								96.04	202	8	0	1505730	111616	112221	Forward	7.92e-126	388
13322	SPARK_1667_C1	K. pneumoniae		0	2018	Pavia province	Italy	Animal	Cow	Rectal swab			farm_1								96.04	202	8	0	1505752	367695	368300	Reverse	7.91e-126	388
[truncated: 36,940 more rows]
